# Supplementary material for: Geo-classification of drug-resistant travel-associated Plasmodium falciparum using Pfs47 and Pfcpmp gene sequences (USA, 2018–2021)
Source: Antimicrob Agents Chemother. 2024 Nov 12;68(12):e01203-24. doi: 10.1128/aac.01203-24 (PMC11619247; doi:10.1128/aac.01203-24)
Supplement: File S1 — Primer sequences, sample metadata, classification results, drug resistance genotypes, and other information. [file aac.01203-24-s0001.xlsx]

## Sheet: 1 - Primer List
Primers used for this study.
Targeted-Marker	#	Sequence (5’ to 3’)	Polarity
& Name
Genus 18sFor	1	GGCCTAACATGGCTATGACG	sense
Genus 18sRev	2	aggcgcatagcgcctggCTGCCTTCCTTAGATGTGGTAGCT	anti-sense
P. falciparum For	3	ACCCCTCGCCTGGTGTTTTT	sense
P. falciparum Rev	4	aggcggataccgcctggTCGGGCCCCAAAAATAGGAA	anti-sense
P. vivax For	5	ACTGACACTGATGATTTAGAACCCATTT	sense
P. vivax Rev	6	aggcgcatagcgcctggTGGAGAGATCTTTCCATCCTAAACCT	anti-sense
P. malariae For	7	AAGGCAGTAACACCAGCAGTA	sense
P. malariae Rev	8	aggcgcatagcgcctggTCCCATGAAGTTATATTCCCGCTC	anti-sense
P. ovale For	9	aggcgcatagcgcctggCCACAGATAAGAAGTCTCAAGTACGATATT	sense
P. ovale Rev	10	TTGGAGCACTTTTGTTTGCAA	anti-sense
Pfcrt_F1	11	TTACATATAACAAAATGAAATTCGC	sense
Pfcrt_R1	12	TATTGTGTAATAATTGAATCGACG	sense
Pfk13_F1	13	CTATGACGTATGATAGGGAATCTGG	anti-sense
Pfk13_R1	14	CTGGGAACTAATAAAGATGGGCC	sense
PfcytB_F1	15	CTATTAATTTAGTTAAAGCACAC	Anti-sense
PfcytB_R1	16	ACAGAATAATCTCTAGCACCA	sense
Pfmdr1_F1	17	TGGTAACCTCAGTATCAAAG	anti-sense
Pfmdr1_R1	18	CATCTTGTGCTGATAATAATTC	sense
Pfdhfr_F1	19	TTTTTACTAGCCATTTTTGTATTCC	Anti-sense
Pfdhfr_R1	20	TTAACCGTTCAGGTAATTTTGTCA	Sense
Pfdhps_F1	21	AATATTTGCGCCAAACTTTTTA	sense
Pfdhps_R1	22	TTTATTTCGTAATAGTCCACTTTTGAT	Anti-sense
Pfs47_F1	23	ATGTGTATGGGAAGAATGATCAG	Sense
Pfs47_R1	24	TCATATGCTAACATACATGTAAAAAATTAC	Anti-sense
Pfcpmp_F1	25	GTCATTAAAATTTATGGATTATATATGG	sense
Pfcpmp_R1	26	GTTACTATCCAAGATCGTTAATATC	Anti-sense

## Sheet: 2 - Sequenced Ref Strains
Strains were sequenced multiple times to ensure every sequencing run had at least 1 reference strain. Multiple reference strains were included in most sequencing runs
	Sequenced Reference Strains
Geographic origin	Strain	Number Times Sequenced
Africa	3D7	6
	D6	5
Asia-Oceania	Dd2	5
	FC27	2
	MRA1236	2
	W2	1
Central / South America	7G8	6
	HB3	6
Total		33

## Sheet: 3 - SNPs from Pfcpmp and Pfs47
List of SNPs used in each of the 6 Classification Panels
CHROM	POS	REF*	ALT*	Gene	Present in Classification Panel 1	Present in Classification Panel 2	Present in Classification Panel 3	Present in Classification Panel 4	Present in Classification Panel 5	Present in Classification Panel 6
Pf3D7_01_v3	180016	T	A	cpmp	yes	no	yes	no	no	yes		*Note the REF and ALT alleles are the complement of what is reported in the manuscript. E.g, in the manuscript we refert to Pf3D7_13:1879488 as Cytosine and Thymine but in this table the REF is Guanine and the ALT is Adenine. This is so Pf3D7_13:1879488 and Pf3D7_13:1879470 are reported in a consistent manner with Molina - Cruz et al. 2021 (full reference in manuscript)
Pf3D7_01_v3	180021	T	C	cpmp	yes	no	yes	no	no	yes
Pf3D7_01_v3	180029	C	A	cpmp	yes	no	yes	no	no	yes
Pf3D7_01_v3	180034	A	T	cpmp	yes	no	yes	no	no	yes
Pf3D7_01_v3	180040	T	C	cpmp	yes	no	yes	no	no	yes
Pf3D7_01_v3	180041	A	T	cpmp	yes	no	yes	no	no	yes
Pf3D7_01_v3	180044	T	A	cpmp	yes	no	yes	no	no	yes
Pf3D7_01_v3	180046	T	G	cpmp	yes	no	yes	no	no	yes
Pf3D7_01_v3	180053	A	G	cpmp	yes	no	yes	no	no	yes
Pf3D7_01_v3	180054	G	A	cpmp	yes	no	yes	no	no	yes
Pf3D7_01_v3	180056	A	T	cpmp	yes	no	yes	no	no	yes
Pf3D7_01_v3	180065	G	T	cpmp	yes	no	yes	no	no	yes
Pf3D7_01_v3	180086	T	C	cpmp	yes	no	yes	no	no	yes
Pf3D7_01_v3	180094	A	G	cpmp	yes	no	yes	no	no	yes
Pf3D7_01_v3	180100	T	C	cpmp	yes	no	yes	no	no	yes
Pf3D7_01_v3	180106	C	G	cpmp	yes	no	yes	no	no	yes
Pf3D7_01_v3	180110	A	G	cpmp	yes	no	yes	no	no	yes
Pf3D7_01_v3	180113	A	G	cpmp	yes	no	yes	no	no	yes
Pf3D7_01_v3	180128	A	G	cpmp	yes	no	yes	no	no	yes
Pf3D7_01_v3	180130	G	C	cpmp	yes	no	yes	no	no	yes
Pf3D7_01_v3	180134	G	A	cpmp	yes	no	yes	no	no	yes
Pf3D7_01_v3	180135	C	T	cpmp	yes	no	yes	no	no	yes
Pf3D7_01_v3	180143	A	T	cpmp	yes	no	yes	no	no	yes
Pf3D7_01_v3	180147	G	A	cpmp	yes	no	yes	no	no	yes
Pf3D7_01_v3	180164	T	A	cpmp	yes	no	yes	no	no	yes
Pf3D7_01_v3	180185	G	A	cpmp	yes	no	yes	no	no	yes
Pf3D7_01_v3	180186	A	G	cpmp	yes	no	yes	no	no	yes
Pf3D7_01_v3	180192	A	T	cpmp	yes	no	yes	no	no	yes
Pf3D7_01_v3	180199	A	T	cpmp	yes	no	yes	no	no	yes
Pf3D7_01_v3	180216	T	A	cpmp	yes	no	yes	no	no	yes
Pf3D7_01_v3	180218	A	G	cpmp	yes	no	yes	no	no	yes
Pf3D7_01_v3	180232	G	A	cpmp	yes	no	yes	no	no	yes
Pf3D7_01_v3	180233	A	G	cpmp	yes	no	yes	no	no	yes
Pf3D7_01_v3	180239	A	T	cpmp	yes	no	yes	no	no	yes
Pf3D7_01_v3	180244	T	C	cpmp	yes	no	yes	no	no	yes
Pf3D7_01_v3	180256	G	T	cpmp	yes	no	yes	no	no	yes
Pf3D7_01_v3	180259	T	A	cpmp	yes	no	yes	no	no	yes
Pf3D7_01_v3	180264	A	C	cpmp	yes	no	yes	no	no	yes
Pf3D7_01_v3	180267	C	T	cpmp	yes	no	yes	no	no	yes
Pf3D7_01_v3	180268	A	G	cpmp	yes	no	yes	no	no	yes
Pf3D7_01_v3	180269	A	G	cpmp	yes	no	yes	no	no	yes
Pf3D7_01_v3	180270	C	A	cpmp	yes	no	yes	no	no	yes
Pf3D7_01_v3	180271	C	A	cpmp	yes	no	yes	no	no	yes
Pf3D7_01_v3	180275	C	A	cpmp	yes	no	yes	no	no	yes
Pf3D7_01_v3	180283	T	C	cpmp	yes	no	yes	no	no	yes
Pf3D7_01_v3	180285	G	T	cpmp	yes	no	yes	no	no	yes
Pf3D7_01_v3	180290	A	G	cpmp	yes	no	yes	no	no	yes
Pf3D7_01_v3	180293	C	T	cpmp	yes	no	yes	no	no	yes
Pf3D7_01_v3	180295	T	C	cpmp	yes	no	yes	no	no	yes
Pf3D7_01_v3	180298	T	C	cpmp	yes	no	yes	no	no	yes
Pf3D7_01_v3	180315	T	A	cpmp	yes	no	yes	no	no	yes
Pf3D7_01_v3	180317	A	G	cpmp	yes	no	yes	no	no	yes
Pf3D7_01_v3	180323	G	T	cpmp	yes	no	yes	no	no	yes
Pf3D7_01_v3	180326	T	C	cpmp	yes	no	yes	no	no	yes
Pf3D7_01_v3	180328	G	A	cpmp	yes	no	yes	no	no	yes
Pf3D7_01_v3	180334	T	G	cpmp	yes	no	yes	no	no	yes
Pf3D7_01_v3	180335	A	G	cpmp	yes	no	yes	no	no	yes
Pf3D7_01_v3	180340	T	C	cpmp	yes	no	yes	no	no	yes
Pf3D7_01_v3	180341	C	G	cpmp	yes	no	yes	no	no	yes
Pf3D7_01_v3	180374	G	T	cpmp	yes	no	yes	no	no	yes
Pf3D7_01_v3	180379	T	A	cpmp	yes	no	yes	no	no	yes
Pf3D7_13_v3	1878896	A	G	Pfs47	yes	yes	no	no	yes	yes
Pf3D7_13_v3	1878899	A	G	Pfs47	yes	yes	no	no	yes	yes
Pf3D7_13_v3	1878914	A	T	Pfs47	yes	yes	no	no	yes	yes
Pf3D7_13_v3	1878915	A	T	Pfs47	yes	yes	no	no	yes	yes
Pf3D7_13_v3	1878919	T	A	Pfs47	yes	yes	no	no	yes	yes
Pf3D7_13_v3	1878929	A	G	Pfs47	yes	yes	no	no	yes	yes
Pf3D7_13_v3	1878944	A	C	Pfs47	yes	yes	no	no	yes	yes
Pf3D7_13_v3	1878961	G	A	Pfs47	yes	yes	no	no	yes	yes
Pf3D7_13_v3	1878980	T	G	Pfs47	yes	yes	no	no	yes	yes
Pf3D7_13_v3	1878987	C	T	Pfs47	yes	yes	no	no	yes	yes
Pf3D7_13_v3	1878989	T	G	Pfs47	yes	yes	no	no	yes	yes
Pf3D7_13_v3	1879013	A	T	Pfs47	yes	yes	no	no	yes	yes
Pf3D7_13_v3	1879061	C	T	Pfs47	yes	yes	no	no	yes	yes
Pf3D7_13_v3	1879089	G	T	Pfs47	yes	yes	no	no	yes	yes
Pf3D7_13_v3	1879102	C	G	Pfs47	yes	yes	no	no	yes	yes
Pf3D7_13_v3	1879105	C	T	Pfs47	yes	yes	no	no	yes	yes
Pf3D7_13_v3	1879112	T	C	Pfs47	yes	yes	no	no	yes	yes
Pf3D7_13_v3	1879129	T	C	Pfs47	yes	yes	no	no	yes	yes
Pf3D7_13_v3	1879203	T	C	Pfs47	yes	yes	no	no	yes	yes
Pf3D7_13_v3	1879218	G	T	Pfs47	yes	yes	no	no	yes	yes
Pf3D7_13_v3	1879221	T	C	Pfs47	yes	yes	no	no	yes	yes
Pf3D7_13_v3	1879241	A	T	Pfs47	yes	yes	no	no	yes	yes
Pf3D7_13_v3	1879246	C	T	Pfs47	yes	yes	no	no	yes	yes
Pf3D7_13_v3	1879254	A	T	Pfs47	yes	yes	no	no	yes	yes
Pf3D7_13_v3	1879265	T	A	Pfs47	yes	yes	no	no	yes	yes
Pf3D7_13_v3	1879270	T	A	Pfs47	yes	yes	no	no	yes	yes
Pf3D7_13_v3	1879288	T	C	Pfs47	yes	yes	no	no	yes	yes
Pf3D7_13_v3	1879337	C	T	Pfs47	yes	yes	no	no	yes	yes
Pf3D7_13_v3	1879369	G	T	Pfs47	yes	yes	no	no	yes	yes
Pf3D7_13_v3	1879381	T	A	Pfs47	yes	yes	no	no	yes	yes
Pf3D7_13_v3	1879387	C	G	Pfs47	yes	yes	no	no	yes	yes
Pf3D7_13_v3	1879396	G	C	Pfs47	yes	yes	no	no	yes	yes
Pf3D7_13_v3	1879453	T	A	Pfs47	yes	yes	no	no	yes	yes
Pf3D7_13_v3	1879455	A	G	Pfs47	yes	yes	no	no	yes	yes
Pf3D7_13_v3	1879470	G	A	Pfs47	yes	yes	no	yes	no	no
Pf3D7_13_v3	1879477	G	T	Pfs47	yes	yes	no	no	yes	yes
Pf3D7_13_v3	1879483	T	G	Pfs47	yes	yes	no	no	yes	yes
Pf3D7_13_v3	1879488	G	A	Pfs47	yes	yes	no	yes	no	no
Pf3D7_13_v3	1879524	A	T	Pfs47	yes	yes	no	no	yes	yes
Pf3D7_13_v3	1879531	C	G	Pfs47	yes	yes	no	no	yes	yes
Pf3D7_13_v3	1879538	C	T	Pfs47	yes	yes	no	no	yes	yes
Pf3D7_13_v3	1879571	T	C	Pfs47	yes	yes	no	no	yes	yes
Pf3D7_13_v3	1879588	A	G	Pfs47	yes	yes	no	no	yes	yes
Pf3D7_13_v3	1879614	G	T	Pfs47	yes	yes	no	no	yes	yes
Pf3D7_13_v3	1879631	T	A	Pfs47	yes	yes	no	no	yes	yes
Pf3D7_13_v3	1879656	C	G	Pfs47	yes	yes	no	no	yes	yes
Pf3D7_13_v3	1879663	T	C	Pfs47	yes	yes	no	no	yes	yes
Pf3D7_13_v3	1879681	A	G	Pfs47	yes	yes	no	no	yes	yes
Pf3D7_13_v3	1879721	T	A	Pfs47	yes	yes	no	no	yes	yes
Pf3D7_13_v3	1879753	T	C	Pfs47	yes	yes	no	no	yes	yes
Pf3D7_13_v3	1879817	T	C	Pfs47	yes	yes	no	no	yes	yes
Pf3D7_13_v3	1879828	C	A	Pfs47	yes	yes	no	no	yes	yes
Pf3D7_13_v3	1879833	T	C	Pfs47	yes	yes	no	no	yes	yes
Pf3D7_13_v3	1879849	A	G	Pfs47	yes	yes	no	no	yes	yes
Pf3D7_13_v3	1879854	T	C	Pfs47	yes	yes	no	no	yes	yes
Pf3D7_13_v3	1879964	A	G	Pfs47	yes	yes	no	no	yes	yes
Pf3D7_13_v3	1879992	G	A	Pfs47	yes	yes	no	no	yes	yes
Pf3D7_13_v3	1880032	C	T	Pfs47	yes	yes	no	no	yes	yes
Pf3D7_13_v3	1880048	A	G	Pfs47	yes	yes	no	no	yes	yes
Pf3D7_13_v3	1880059	C	G	Pfs47	yes	yes	no	no	yes	yes
Pf3D7_13_v3	1880092	C	T	Pfs47	yes	yes	no	no	yes	yes
Pf3D7_13_v3	1880109	A	G	Pfs47	yes	yes	no	no	yes	yes
Pf3D7_13_v3	1880113	G	T	Pfs47	yes	yes	no	no	yes	yes
Pf3D7_13_v3	1880114	T	A	Pfs47	yes	yes	no	no	yes	yes
Pf3D7_13_v3	1880135	C	A	Pfs47	yes	yes	no	no	yes	yes
Pf3D7_13_v3	1880141	G	A	Pfs47	yes	yes	no	no	yes	yes
Pf3D7_13_v3	1880157	A	G	Pfs47	yes	yes	no	no	yes	yes
Pf3D7_13_v3	1880172	C	T	Pfs47	yes	yes	no	no	yes	yes
Pf3D7_13_v3	1880184	C	T	Pfs47	yes	yes	no	no	yes	yes

## Sheet: 4 - Pf7MalariaGen_inClassPanel
List of samples from Pf7 data release. Columns E through J indicate if that sample passed the inclusion criteria for each of the 6 Classification Panels
Sample	Country	Region	Continent	Class_Panel_1	Class_Panel_2	Class_Panel_3	Class_Panel_4	Class_Panel_5	Class_Panel_6
FP0009-C	Mauritania	AF-W	AF	Yes	Yes	Yes	Yes	Yes	Yes
FP0012-CW	Mauritania	AF-W	AF	Yes	Yes	Yes	Yes	Yes	Yes
FP0013-CW	Mauritania	AF-W	AF	Yes	Yes	Yes	Yes	Yes	Yes
FP0014-CW	Mauritania	AF-W	AF	Yes	Yes	Yes	Yes	Yes	Yes
FP0017-C	Mauritania	AF-W	AF	Yes	Yes	Yes	Yes	Yes	Yes
FP0018-C	Mauritania	AF-W	AF	Yes	Yes	Yes	Yes	Yes	Yes
FP0019-CW	Mauritania	AF-W	AF	Yes	Yes	Yes	Yes	Yes	Yes
FP0020-C	Mauritania	AF-W	AF	Yes	Yes	Yes	Yes	Yes	Yes
FP0021-C	Mauritania	AF-W	AF	Yes	Yes	Yes	Yes	Yes	Yes
FP0023-C	Mauritania	AF-W	AF	Yes	Yes	Yes	Yes	Yes	Yes
FP0024-C	Mauritania	AF-W	AF	Yes	Yes	Yes	Yes	Yes	Yes
FP0028-C	Mauritania	AF-W	AF	Yes	Yes	Yes	Yes	Yes	Yes
FP0029-C	Mauritania	AF-W	AF	Yes	Yes	Yes	Yes	Yes	Yes
FP0030-C	Mauritania	AF-W	AF	Yes	Yes	Yes	Yes	Yes	Yes
FP0031-C	Mauritania	AF-W	AF	Yes	Yes	Yes	Yes	Yes	Yes
FP0033-C	Mauritania	AF-W	AF	Yes	Yes	Yes	Yes	Yes	Yes
FP0035-C	Mauritania	AF-W	AF	Yes	Yes	Yes	Yes	Yes	Yes
FP0038-C	Mauritania	AF-W	AF	Yes	Yes	Yes	Yes	Yes	Yes
FP0043-C	Mauritania	AF-W	AF	Yes	Yes	Yes	Yes	Yes	Yes
FP0047-C	Mauritania	AF-W	AF	Yes	Yes	Yes	Yes	Yes	Yes
FP0048-C	Mauritania	AF-W	AF	Yes	Yes	Yes	Yes	Yes	Yes
FP0050-CW	Mauritania	AF-W	AF	Yes	Yes	Yes	Yes	Yes	Yes
FP0052-C	Mauritania	AF-W	AF	Yes	Yes	Yes	Yes	Yes	Yes
FP0057-C	Mauritania	AF-W	AF	Yes	Yes	Yes	Yes	Yes	Yes
FP0059-C	Mauritania	AF-W	AF	Yes	Yes	Yes	Yes	Yes	Yes
FP0061-C	Mauritania	AF-W	AF	Yes	Yes	Yes	Yes	Yes	Yes
FP0062-C	Mauritania	AF-W	AF	Yes	Yes	Yes	Yes	Yes	Yes
FP0063-C	Mauritania	AF-W	AF	Yes	Yes	Yes	Yes	Yes	Yes
FP0066-C	Mauritania	AF-W	AF	Yes	Yes	Yes	Yes	Yes	Yes
FP0067-C	Mauritania	AF-W	AF	Yes	Yes	Yes	Yes	Yes	Yes
FP0069-C	Mauritania	AF-W	AF	Yes	Yes	Yes	Yes	Yes	Yes
FP0073-C	Mauritania	AF-W	AF	Yes	Yes	Yes	Yes	Yes	Yes
FP0076-CW	Mauritania	AF-W	AF	Yes	Yes	Yes	Yes	Yes	Yes
FP0078-C	Mauritania	AF-W	AF	Yes	Yes	Yes	Yes	Yes	Yes
FP0081-C	Mauritania	AF-W	AF	Yes	Yes	Yes	Yes	Yes	Yes
FP0084-C	Mauritania	AF-W	AF	Yes	Yes	Yes	Yes	Yes	Yes
FP0089-C	Mauritania	AF-W	AF	Yes	Yes	Yes	Yes	Yes	Yes
FP0090-C	Mauritania	AF-W	AF	Yes	Yes	Yes	Yes	Yes	Yes
FP0094-CW	Mauritania	AF-W	AF	Yes	Yes	Yes	Yes	Yes	Yes
FP0096-C	Mauritania	AF-W	AF	Yes	Yes	Yes	Yes	Yes	Yes
FP0097-C	Mauritania	AF-W	AF	Yes	Yes	Yes	Yes	Yes	Yes
FP0098-C	Mauritania	AF-W	AF	Yes	Yes	Yes	Yes	Yes	Yes
FP0102-C	Mauritania	AF-W	AF	Yes	Yes	Yes	Yes	Yes	Yes
FP0103-C	Mauritania	AF-W	AF	Yes	Yes	Yes	Yes	Yes	Yes
FP0105-C	Mauritania	AF-W	AF	Yes	Yes	Yes	Yes	Yes	Yes
FP0112-C	Mauritania	AF-W	AF	Yes	Yes	Yes	Yes	Yes	Yes
FP0113-C	Mauritania	AF-W	AF	Yes	Yes	Yes	Yes	Yes	Yes
FP0123-C	Mauritania	AF-W	AF	Yes	Yes	Yes	Yes	Yes	Yes
FP0127-C	Mauritania	AF-W	AF	Yes	Yes	Yes	Yes	Yes	Yes
FP0133-CW	Mauritania	AF-W	AF	Yes	Yes	Yes	Yes	Yes	Yes
FP0136-C	Mauritania	AF-W	AF	Yes	Yes	Yes	Yes	Yes	Yes
PA0007-C	Gambia	AF-W	AF	Yes	Yes	Yes	Yes	Yes	Yes
PA0011-C	Gambia	AF-W	AF	Yes	Yes	Yes	Yes	Yes	Yes
PA0014-C	Gambia	AF-W	AF	Yes	Yes	Yes	Yes	Yes	Yes
PA0015-C	Gambia	AF-W	AF	Yes	Yes	Yes	Yes	Yes	Yes
PA0016-C	Gambia	AF-W	AF	Yes	Yes	Yes	Yes	Yes	Yes
PA0017-C	Gambia	AF-W	AF	Yes	Yes	Yes	Yes	Yes	Yes
PA0018-C	Gambia	AF-W	AF	Yes	Yes	Yes	Yes	Yes	Yes
PA0020-C	Gambia	AF-W	AF	Yes	Yes	Yes	Yes	Yes	Yes
PA0022-C	Gambia	AF-W	AF	Yes	Yes	Yes	Yes	Yes	Yes
PA0026-C	Gambia	AF-W	AF	Yes	Yes	Yes	Yes	Yes	Yes
PA0028-C	Gambia	AF-W	AF	Yes	Yes	Yes	Yes	Yes	Yes
PA0032-C	Gambia	AF-W	AF	Yes	Yes	Yes	Yes	Yes	Yes
PA0034-C	Gambia	AF-W	AF	Yes	Yes	Yes	Yes	Yes	Yes
PA0035-C	Gambia	AF-W	AF	Yes	Yes	Yes	Yes	Yes	Yes
PA0036-C	Gambia	AF-W	AF	Yes	Yes	Yes	Yes	Yes	Yes
PA0037-C	Gambia	AF-W	AF	Yes	Yes	Yes	Yes	Yes	Yes
PA0038-C	Gambia	AF-W	AF	Yes	Yes	Yes	Yes	Yes	Yes
PA0040-C	Gambia	AF-W	AF	Yes	Yes	Yes	Yes	Yes	Yes
PA0041-C	Gambia	AF-W	AF	Yes	Yes	Yes	Yes	Yes	Yes
PA0042-C	Gambia	AF-W	AF	Yes	Yes	Yes	Yes	Yes	Yes
PA0045-C	Gambia	AF-W	AF	Yes	Yes	Yes	Yes	Yes	Yes
PA0046-C	Gambia	AF-W	AF	Yes	Yes	Yes	Yes	Yes	Yes
PA0047-C	Gambia	AF-W	AF	Yes	Yes	Yes	Yes	Yes	Yes
PA0049-C	Gambia	AF-W	AF	Yes	Yes	Yes	Yes	Yes	Yes
PA0050-C	Gambia	AF-W	AF	Yes	Yes	Yes	Yes	Yes	Yes
PA0051-C	Gambia	AF-W	AF	Yes	Yes	Yes	Yes	Yes	Yes
PA0054-C	Gambia	AF-W	AF	Yes	Yes	Yes	Yes	Yes	Yes
PA0057-C	Gambia	AF-W	AF	Yes	Yes	Yes	Yes	Yes	Yes
PA0060-C	Gambia	AF-W	AF	Yes	Yes	Yes	Yes	Yes	Yes
PA0064-C	Gambia	AF-W	AF	Yes	Yes	Yes	Yes	Yes	Yes
PA0065-C	Gambia	AF-W	AF	Yes	Yes	Yes	Yes	Yes	Yes
PA0066-C	Gambia	AF-W	AF	Yes	Yes	Yes	Yes	Yes	Yes
PA0067-C	Gambia	AF-W	AF	Yes	Yes	Yes	Yes	Yes	Yes
PA0068-C	Gambia	AF-W	AF	Yes	Yes	Yes	Yes	Yes	Yes
PA0069-C	Gambia	AF-W	AF	Yes	Yes	Yes	Yes	Yes	Yes
PA0071-C	Gambia	AF-W	AF	Yes	Yes	Yes	Yes	Yes	Yes
PA0072-C	Gambia	AF-W	AF	Yes	Yes	Yes	Yes	Yes	Yes
PA0073-C	Gambia	AF-W	AF	Yes	Yes	Yes	Yes	Yes	Yes
PA0074-C	Gambia	AF-W	AF	Yes	Yes	Yes	Yes	Yes	Yes
PA0075-C	Gambia	AF-W	AF	Yes	Yes	Yes	Yes	Yes	Yes
PA0078-C	Gambia	AF-W	AF	Yes	Yes	Yes	Yes	Yes	Yes
PA0081-C	Gambia	AF-W	AF	Yes	Yes	Yes	Yes	Yes	Yes
PA0085-C	Gambia	AF-W	AF	Yes	Yes	Yes	Yes	Yes	Yes
PA0087-C	Gambia	AF-W	AF	Yes	Yes	Yes	Yes	Yes	Yes
PA0089-C	Gambia	AF-W	AF	Yes	Yes	Yes	Yes	Yes	Yes
PA0091-C	Gambia	AF-W	AF	Yes	Yes	Yes	Yes	Yes	Yes
PA0093-C	Gambia	AF-W	AF	Yes	Yes	Yes	Yes	Yes	Yes
PA0094-C	Gambia	AF-W	AF	Yes	Yes	Yes	Yes	Yes	Yes
PA0097-C	Gambia	AF-W	AF	Yes	Yes	Yes	Yes	Yes	Yes
PA0098-C	Gambia	AF-W	AF	Yes	Yes	Yes	Yes	Yes	Yes
PA0099-C	Gambia	AF-W	AF	Yes	Yes	Yes	Yes	Yes	Yes
PA0100-C	Gambia	AF-W	AF	Yes	Yes	Yes	Yes	Yes	Yes
PA0101-C	Gambia	AF-W	AF	Yes	Yes	Yes	Yes	Yes	Yes
PA0102-C	Gambia	AF-W	AF	Yes	Yes	Yes	Yes	Yes	Yes
PA0103-C	Gambia	AF-W	AF	Yes	Yes	Yes	Yes	Yes	Yes
PA0104-C	Gambia	AF-W	AF	Yes	Yes	Yes	Yes	Yes	Yes
PA0105-C	Gambia	AF-W	AF	Yes	Yes	Yes	Yes	Yes	Yes
PA0137-C	Guinea	AF-W	AF	Yes	Yes	Yes	Yes	Yes	Yes
PA0140-C	Guinea	AF-W	AF	Yes	Yes	Yes	Yes	Yes	Yes
PA0142-C	Guinea	AF-W	AF	Yes	Yes	Yes	Yes	Yes	Yes
PA0148-C	Guinea	AF-W	AF	Yes	Yes	Yes	Yes	Yes	Yes
PA0149-C	Guinea	AF-W	AF	Yes	Yes	Yes	Yes	Yes	Yes
PA0150-C	Guinea	AF-W	AF	Yes	Yes	Yes	Yes	Yes	Yes
PA0151-C	Guinea	AF-W	AF	Yes	Yes	Yes	Yes	Yes	Yes
PA0152-C	Guinea	AF-W	AF	Yes	Yes	Yes	Yes	Yes	Yes
PA0157-C	Guinea	AF-W	AF	Yes	Yes	Yes	Yes	Yes	Yes
PA0159-C	Guinea	AF-W	AF	Yes	Yes	Yes	Yes	Yes	Yes
PA0161-C	Guinea	AF-W	AF	Yes	Yes	Yes	Yes	Yes	Yes
PA0165-C	Guinea	AF-W	AF	Yes	Yes	Yes	Yes	Yes	Yes
PA0167-C	Guinea	AF-W	AF	Yes	Yes	Yes	Yes	Yes	Yes
PA0168-C	Guinea	AF-W	AF	Yes	Yes	Yes	Yes	Yes	Yes
PA0169-C	Guinea	AF-W	AF	Yes	Yes	Yes	Yes	Yes	Yes
PA0172-C	Guinea	AF-W	AF	Yes	Yes	Yes	Yes	Yes	Yes
PA0181-C	Guinea	AF-W	AF	Yes	Yes	Yes	Yes	Yes	Yes
PA0183-C	Guinea	AF-W	AF	Yes	Yes	Yes	Yes	Yes	Yes
PA0184-C	Guinea	AF-W	AF	Yes	Yes	Yes	Yes	Yes	Yes
PA0185-C	Guinea	AF-W	AF	Yes	Yes	Yes	Yes	Yes	Yes
PA0186-C	Guinea	AF-W	AF	Yes	Yes	Yes	Yes	Yes	Yes
PA0187-C	Guinea	AF-W	AF	Yes	Yes	Yes	Yes	Yes	Yes
PA0189-C	Guinea	AF-W	AF	Yes	Yes	Yes	Yes	Yes	Yes
PA0195-C	Guinea	AF-W	AF	Yes	Yes	Yes	Yes	Yes	Yes
PA0196-C	Guinea	AF-W	AF	Yes	Yes	Yes	Yes	Yes	Yes
PA0197-C	Guinea	AF-W	AF	Yes	Yes	Yes	Yes	Yes	Yes
PA0200-C	Guinea	AF-W	AF	Yes	Yes	Yes	Yes	Yes	Yes
PA0201-C	Guinea	AF-W	AF	Yes	Yes	Yes	Yes	Yes	Yes
PA0202-C	Guinea	AF-W	AF	Yes	Yes	Yes	Yes	Yes	Yes
PA0204-C	Guinea	AF-W	AF	Yes	Yes	Yes	Yes	Yes	Yes
PA0206-C	Guinea	AF-W	AF	Yes	Yes	Yes	Yes	Yes	Yes
PA0207-C	Guinea	AF-W	AF	Yes	Yes	Yes	Yes	Yes	Yes
PA0208-C	Guinea	AF-W	AF	Yes	Yes	Yes	Yes	Yes	Yes
PA0211-C	Guinea	AF-W	AF	Yes	Yes	Yes	Yes	Yes	Yes
PA0214-C	Guinea	AF-W	AF	Yes	Yes	Yes	Yes	Yes	Yes
PA0215-C	Guinea	AF-W	AF	Yes	Yes	Yes	Yes	Yes	Yes
PA0219-C	Guinea	AF-W	AF	Yes	Yes	Yes	Yes	Yes	Yes
PA0221-C	Guinea	AF-W	AF	Yes	Yes	Yes	Yes	Yes	Yes
PA0223-C	Guinea	AF-W	AF	Yes	Yes	Yes	Yes	Yes	Yes
PA0225-C	Guinea	AF-W	AF	Yes	Yes	Yes	Yes	Yes	Yes
PA0226-C	Guinea	AF-W	AF	Yes	Yes	Yes	Yes	Yes	Yes
PA0229-C	Guinea	AF-W	AF	Yes	Yes	Yes	Yes	Yes	Yes
PA0232-C	Guinea	AF-W	AF	Yes	Yes	Yes	Yes	Yes	Yes
PA0238-C	Guinea	AF-W	AF	Yes	Yes	Yes	Yes	Yes	Yes
PA0240-C	Guinea	AF-W	AF	Yes	Yes	Yes	Yes	Yes	Yes
PA0245-C	Guinea	AF-W	AF	Yes	Yes	Yes	Yes	Yes	Yes
PA0254-C	Guinea	AF-W	AF	Yes	Yes	Yes	Yes	Yes	Yes
PA0256-C	Guinea	AF-W	AF	Yes	Yes	Yes	Yes	Yes	Yes
PA0260-C	Guinea	AF-W	AF	Yes	Yes	Yes	Yes	Yes	Yes
PA0261-C	Guinea	AF-W	AF	Yes	Yes	Yes	Yes	Yes	Yes
PA0268-C	Guinea	AF-W	AF	Yes	Yes	Yes	Yes	Yes	Yes
PA0270-C	Guinea	AF-W	AF	Yes	Yes	Yes	Yes	Yes	Yes
PA0284-CW	Guinea	AF-W	AF	Yes	Yes	Yes	Yes	Yes	Yes
PA0295-CW	Guinea	AF-W	AF	Yes	Yes	Yes	Yes	Yes	Yes
PA0302-C	Guinea	AF-W	AF	Yes	Yes	Yes	Yes	Yes	Yes
PA0303-CW	Guinea	AF-W	AF	Yes	Yes	Yes	Yes	Yes	Yes
PA0307-CW	Guinea	AF-W	AF	Yes	Yes	Yes	Yes	Yes	Yes
PA0329-CW	Guinea	AF-W	AF	Yes	Yes	Yes	Yes	Yes	Yes
PA0330-CW	Guinea	AF-W	AF	Yes	Yes	Yes	Yes	Yes	Yes
PA0331-CW	Guinea	AF-W	AF	Yes	Yes	Yes	Yes	Yes	Yes
PA0332-CW	Guinea	AF-W	AF	Yes	Yes	Yes	Yes	Yes	Yes
PA0337-C	Guinea	AF-W	AF	Yes	Yes	Yes	Yes	Yes	Yes
PA0345-CW	Guinea	AF-W	AF	Yes	Yes	Yes	Yes	Yes	Yes
PA0346-CW	Guinea	AF-W	AF	Yes	Yes	Yes	Yes	Yes	Yes
PA0349-C	Guinea	AF-W	AF	Yes	Yes	Yes	Yes	Yes	Yes
PA0350-CW	Guinea	AF-W	AF	Yes	Yes	Yes	Yes	Yes	Yes
PA0371-C	Gambia	AF-W	AF	Yes	Yes	Yes	Yes	Yes	Yes
PA0376-C	Gambia	AF-W	AF	Yes	Yes	Yes	Yes	Yes	Yes
PA0377-C	Gambia	AF-W	AF	Yes	Yes	Yes	Yes	Yes	Yes
PA0379-C	Gambia	AF-W	AF	Yes	Yes	Yes	Yes	Yes	Yes
PA0383-C	Gambia	AF-W	AF	Yes	Yes	Yes	Yes	Yes	Yes
PA0384-C	Gambia	AF-W	AF	Yes	Yes	Yes	Yes	Yes	Yes
PA0387-C	Gambia	AF-W	AF	Yes	Yes	Yes	Yes	Yes	Yes
PA0388-C	Gambia	AF-W	AF	Yes	Yes	Yes	Yes	Yes	Yes
PA0389-C	Gambia	AF-W	AF	Yes	Yes	Yes	Yes	Yes	Yes
PA0391-C	Gambia	AF-W	AF	Yes	Yes	Yes	Yes	Yes	Yes
PA0392-C	Gambia	AF-W	AF	Yes	Yes	Yes	Yes	Yes	Yes
PA0393-C	Gambia	AF-W	AF	Yes	Yes	Yes	Yes	Yes	Yes
PA0395-C	Gambia	AF-W	AF	Yes	Yes	Yes	Yes	Yes	Yes
PA0396-C	Gambia	AF-W	AF	Yes	Yes	Yes	Yes	Yes	Yes
PA0398-C	Gambia	AF-W	AF	Yes	Yes	Yes	Yes	Yes	Yes
PA0400-C	Gambia	AF-W	AF	Yes	Yes	Yes	Yes	Yes	Yes
PA0401-C	Gambia	AF-W	AF	Yes	Yes	Yes	Yes	Yes	Yes
PA0402-C	Gambia	AF-W	AF	Yes	Yes	Yes	Yes	Yes	Yes
PA0403-C	Gambia	AF-W	AF	Yes	Yes	Yes	Yes	Yes	Yes
PA0405-C	Gambia	AF-W	AF	Yes	Yes	Yes	Yes	Yes	Yes
PA0407-C	Gambia	AF-W	AF	Yes	Yes	Yes	Yes	Yes	Yes
PA0409-C	Gambia	AF-W	AF	Yes	Yes	Yes	Yes	Yes	Yes
PA0411-C	Gambia	AF-W	AF	Yes	Yes	Yes	Yes	Yes	Yes
PA0413-C	Gambia	AF-W	AF	Yes	Yes	Yes	Yes	Yes	Yes
PA0414-C	Gambia	AF-W	AF	Yes	Yes	Yes	Yes	Yes	Yes
PA0417-C	Gambia	AF-W	AF	Yes	Yes	Yes	Yes	Yes	Yes
PA0419-C	Gambia	AF-W	AF	Yes	Yes	Yes	Yes	Yes	Yes
PA0423-C	Gambia	AF-W	AF	Yes	Yes	Yes	Yes	Yes	Yes
PA0431-C	Gambia	AF-W	AF	Yes	Yes	Yes	Yes	Yes	Yes
PA0438-C	Gambia	AF-W	AF	Yes	Yes	Yes	Yes	Yes	Yes
PA0440-C	Gambia	AF-W	AF	Yes	Yes	Yes	Yes	Yes	Yes
PA0442-C	Gambia	AF-W	AF	Yes	Yes	Yes	Yes	Yes	Yes
PA0444-C	Gambia	AF-W	AF	Yes	Yes	Yes	Yes	Yes	Yes
PA0445-C	Gambia	AF-W	AF	Yes	Yes	Yes	Yes	Yes	Yes
PA0446-C	Gambia	AF-W	AF	Yes	Yes	Yes	Yes	Yes	Yes
PA0448-C	Gambia	AF-W	AF	Yes	Yes	Yes	Yes	Yes	Yes
PA0450-C	Gambia	AF-W	AF	Yes	Yes	Yes	Yes	Yes	Yes
PA0451-C	Gambia	AF-W	AF	Yes	Yes	Yes	Yes	Yes	Yes
PA0453-C	Gambia	AF-W	AF	Yes	Yes	Yes	Yes	Yes	Yes
PA0454-C	Gambia	AF-W	AF	Yes	Yes	Yes	Yes	Yes	Yes
PA0455-C	Gambia	AF-W	AF	Yes	Yes	Yes	Yes	Yes	Yes
PA0456-C	Gambia	AF-W	AF	Yes	Yes	Yes	Yes	Yes	Yes
PA0457-C	Gambia	AF-W	AF	Yes	Yes	Yes	Yes	Yes	Yes
PA0459-C	Gambia	AF-W	AF	Yes	Yes	Yes	Yes	Yes	Yes
PA0462-C	Gambia	AF-W	AF	Yes	Yes	Yes	Yes	Yes	Yes
PA0463-C	Gambia	AF-W	AF	Yes	Yes	Yes	Yes	Yes	Yes
PA0470-C	Gambia	AF-W	AF	Yes	Yes	Yes	Yes	Yes	Yes
PA0471-C	Gambia	AF-W	AF	Yes	Yes	Yes	Yes	Yes	Yes
PA0472-C	Gambia	AF-W	AF	Yes	Yes	Yes	Yes	Yes	Yes
PA0478-C	Gambia	AF-W	AF	Yes	Yes	Yes	Yes	Yes	Yes
PA0479-C	Gambia	AF-W	AF	Yes	Yes	Yes	Yes	Yes	Yes
PA0480-C	Gambia	AF-W	AF	Yes	Yes	Yes	Yes	Yes	Yes
PA0485-C	Gambia	AF-W	AF	Yes	Yes	Yes	Yes	Yes	Yes
PA0489-C	Gambia	AF-W	AF	Yes	Yes	Yes	Yes	Yes	Yes
PA0491-C	Gambia	AF-W	AF	Yes	Yes	Yes	Yes	Yes	Yes
PA0501-C	Gambia	AF-W	AF	Yes	Yes	Yes	Yes	Yes	Yes
PA0513-C	Gambia	AF-W	AF	Yes	Yes	Yes	Yes	Yes	Yes
PA0516-C	Gambia	AF-W	AF	Yes	Yes	Yes	Yes	Yes	Yes
PA0520-C	Gambia	AF-W	AF	Yes	Yes	Yes	Yes	Yes	Yes
PA0522-C	Gambia	AF-W	AF	Yes	Yes	Yes	Yes	Yes	Yes
PA0523-C	Gambia	AF-W	AF	Yes	Yes	Yes	Yes	Yes	Yes
PA0525-C	Gambia	AF-W	AF	Yes	Yes	Yes	Yes	Yes	Yes
PA0532-C	Gambia	AF-W	AF	Yes	Yes	Yes	Yes	Yes	Yes
PA0537-C	Gambia	AF-W	AF	Yes	Yes	Yes	Yes	Yes	Yes
PA0540-C	Gambia	AF-W	AF	Yes	Yes	Yes	Yes	Yes	Yes
PA0544-C	Gambia	AF-W	AF	Yes	Yes	Yes	Yes	Yes	Yes
PA0550-C	Gambia	AF-W	AF	Yes	Yes	Yes	Yes	Yes	Yes
PA0551-C	Gambia	AF-W	AF	Yes	Yes	Yes	Yes	Yes	Yes
PA0554-C	Gambia	AF-W	AF	Yes	Yes	Yes	Yes	Yes	Yes
PA0558-C	Gambia	AF-W	AF	Yes	Yes	Yes	Yes	Yes	Yes
PA0561-C	Gambia	AF-W	AF	Yes	Yes	Yes	Yes	Yes	Yes
PA0562-C	Gambia	AF-W	AF	Yes	Yes	Yes	Yes	Yes	Yes
PA0563-C	Gambia	AF-W	AF	Yes	Yes	Yes	Yes	Yes	Yes
PA0564-C	Gambia	AF-W	AF	Yes	Yes	Yes	Yes	Yes	Yes
PA0572-C	Gambia	AF-W	AF	Yes	Yes	Yes	Yes	Yes	Yes
PA0575-C	Gambia	AF-W	AF	Yes	Yes	Yes	Yes	Yes	Yes
PA0576-C	Gambia	AF-W	AF	Yes	Yes	Yes	Yes	Yes	Yes
PA0577-C	Gambia	AF-W	AF	Yes	Yes	Yes	Yes	Yes	Yes
PA0586-C	Gambia	AF-W	AF	Yes	Yes	Yes	Yes	Yes	Yes
PA0599-C	Gambia	AF-W	AF	Yes	Yes	Yes	Yes	Yes	Yes
PA0604-C	Gambia	AF-W	AF	Yes	Yes	Yes	Yes	Yes	Yes
PA0611-C	Gambia	AF-W	AF	Yes	Yes	Yes	Yes	Yes	Yes
PA0617-C	Gambia	AF-W	AF	Yes	Yes	Yes	Yes	Yes	Yes
PA0618-C	Gambia	AF-W	AF	Yes	Yes	Yes	Yes	Yes	Yes
PA0622-C	Gambia	AF-W	AF	Yes	Yes	Yes	Yes	Yes	Yes
PA0626-C	Gambia	AF-W	AF	Yes	Yes	Yes	Yes	Yes	Yes
PA0627-C	Gambia	AF-W	AF	Yes	Yes	Yes	Yes	Yes	Yes
PA0630-C	Gambia	AF-W	AF	Yes	Yes	Yes	Yes	Yes	Yes
PA0633-C	Gambia	AF-W	AF	Yes	Yes	Yes	Yes	Yes	Yes
PA0634-C	Gambia	AF-W	AF	Yes	Yes	Yes	Yes	Yes	Yes
PA0639-C	Gambia	AF-W	AF	Yes	Yes	Yes	Yes	Yes	Yes
PA0642-C	Gambia	AF-W	AF	Yes	Yes	Yes	Yes	Yes	Yes
PA0643-C	Gambia	AF-W	AF	Yes	Yes	Yes	Yes	Yes	Yes
PA0645-C	Gambia	AF-W	AF	Yes	Yes	Yes	Yes	Yes	Yes
PA0649-C	Gambia	AF-W	AF	Yes	Yes	Yes	Yes	Yes	Yes
PA0654-C	Gambia	AF-W	AF	Yes	Yes	Yes	Yes	Yes	Yes
PA0655-C	Gambia	AF-W	AF	Yes	Yes	Yes	Yes	Yes	Yes
PA0699-CW	Gambia	AF-W	AF	Yes	Yes	Yes	Yes	Yes	Yes
PA0895-CW	Gambia	AF-W	AF	Yes	Yes	Yes	Yes	Yes	Yes
PA0899-CW	Gambia	AF-W	AF	Yes	Yes	Yes	Yes	Yes	Yes
PA0900-CW	Gambia	AF-W	AF	Yes	Yes	Yes	Yes	Yes	Yes
PA1029-CW	Gambia	AF-W	AF	Yes	Yes	Yes	Yes	Yes	Yes
PA1050-CW	Gambia	AF-W	AF	Yes	Yes	Yes	Yes	Yes	Yes
PA1051-CW	Gambia	AF-W	AF	Yes	Yes	Yes	Yes	Yes	Yes
PA1052-CW	Gambia	AF-W	AF	Yes	Yes	Yes	Yes	Yes	Yes
PA1061-CW	Gambia	AF-W	AF	Yes	Yes	Yes	Yes	Yes	Yes
PA1062-CW	Gambia	AF-W	AF	Yes	Yes	Yes	Yes	Yes	Yes
PA1313-Cw	Gambia	AF-W	AF	Yes	Yes	Yes	Yes	Yes	Yes
PA1316-Cw	Gambia	AF-W	AF	Yes	Yes	Yes	Yes	Yes	Yes
PA1317-Cw	Gambia	AF-W	AF	Yes	Yes	Yes	Yes	Yes	Yes
PA1318-Cw	Gambia	AF-W	AF	Yes	Yes	Yes	Yes	Yes	Yes
PA1321-Cw	Gambia	AF-W	AF	Yes	Yes	Yes	Yes	Yes	Yes
PA1323-Cw	Gambia	AF-W	AF	Yes	Yes	Yes	Yes	Yes	Yes
PA1324-Cw	Gambia	AF-W	AF	Yes	Yes	Yes	Yes	Yes	Yes
PA1328-Cw	Gambia	AF-W	AF	Yes	Yes	Yes	Yes	Yes	Yes
PA1332-Cw	Gambia	AF-W	AF	Yes	Yes	Yes	Yes	Yes	Yes
PA1336-Cw	Gambia	AF-W	AF	Yes	Yes	Yes	Yes	Yes	Yes
PA1337-Cw	Gambia	AF-W	AF	Yes	Yes	Yes	Yes	Yes	Yes
PA1340-Cw	Gambia	AF-W	AF	Yes	Yes	Yes	Yes	Yes	Yes
PA1391-Cw	Gambia	AF-W	AF	Yes	Yes	Yes	Yes	Yes	Yes
PA1406-Cw	Gambia	AF-W	AF	Yes	Yes	Yes	Yes	Yes	Yes
PA1411-Cw	Gambia	AF-W	AF	Yes	Yes	Yes	Yes	Yes	Yes
PA1426-Cw	Gambia	AF-W	AF	Yes	Yes	Yes	Yes	Yes	Yes
PA1437-Cw	Gambia	AF-W	AF	Yes	Yes	Yes	Yes	Yes	Yes
PA1448-Cw	Gambia	AF-W	AF	Yes	Yes	Yes	Yes	Yes	Yes
PA1450-Cw	Gambia	AF-W	AF	Yes	Yes	Yes	Yes	Yes	Yes
PA1452-Cw	Gambia	AF-W	AF	Yes	Yes	Yes	Yes	Yes	Yes
PC0001-C	Kenya	AF-E	AF	Yes	Yes	Yes	Yes	Yes	Yes
PC0008-01	Kenya	AF-E	AF	Yes	Yes	Yes	Yes	Yes	Yes
PC0009-C	Kenya	AF-E	AF	Yes	Yes	Yes	Yes	Yes	Yes
PC0019-C	Kenya	AF-E	AF	Yes	Yes	Yes	Yes	Yes	Yes
PC0023-C	Kenya	AF-E	AF	Yes	Yes	Yes	Yes	Yes	Yes
PC0026-C	Kenya	AF-E	AF	Yes	Yes	Yes	Yes	Yes	Yes
PC0030-C	Kenya	AF-E	AF	Yes	Yes	Yes	Yes	Yes	Yes
PC0031-C	Kenya	AF-E	AF	Yes	Yes	Yes	Yes	Yes	Yes
PC0032-C	Kenya	AF-E	AF	Yes	Yes	Yes	Yes	Yes	Yes
PC0033-C	Kenya	AF-E	AF	Yes	Yes	Yes	Yes	Yes	Yes
PC0044-C	Kenya	AF-E	AF	Yes	Yes	Yes	Yes	Yes	Yes
PC0046-C	Kenya	AF-E	AF	Yes	Yes	Yes	Yes	Yes	Yes
PC0047-C	Kenya	AF-E	AF	Yes	Yes	Yes	Yes	Yes	Yes
PC0051-C	Kenya	AF-E	AF	Yes	Yes	Yes	Yes	Yes	Yes
PC0053-C	Kenya	AF-E	AF	Yes	Yes	Yes	Yes	Yes	Yes
PC0054-C	Kenya	AF-E	AF	Yes	Yes	Yes	Yes	Yes	Yes
PC0057-C	Kenya	AF-E	AF	Yes	Yes	Yes	Yes	Yes	Yes
PC0063-C	Kenya	AF-E	AF	Yes	Yes	Yes	Yes	Yes	Yes
PC0064-C	Kenya	AF-E	AF	Yes	Yes	Yes	Yes	Yes	Yes
PC0065-C	Kenya	AF-E	AF	Yes	Yes	Yes	Yes	Yes	Yes
PC0066-C	Kenya	AF-E	AF	Yes	Yes	Yes	Yes	Yes	Yes
PC0067-C	Kenya	AF-E	AF	Yes	Yes	Yes	Yes	Yes	Yes
PC0068-C	Kenya	AF-E	AF	Yes	Yes	Yes	Yes	Yes	Yes
PC0069-C	Kenya	AF-E	AF	Yes	Yes	Yes	Yes	Yes	Yes
PC0070-C	Kenya	AF-E	AF	Yes	Yes	Yes	Yes	Yes	Yes
PC0073-C	Kenya	AF-E	AF	Yes	Yes	Yes	Yes	Yes	Yes
PC0075-C	Kenya	AF-E	AF	Yes	Yes	Yes	Yes	Yes	Yes
PC0077-C	Kenya	AF-E	AF	Yes	Yes	Yes	Yes	Yes	Yes
PC0079-C	Kenya	AF-E	AF	Yes	Yes	Yes	Yes	Yes	Yes
PC0097-C	Kenya	AF-E	AF	Yes	Yes	Yes	Yes	Yes	Yes
PC0104-C	Kenya	AF-E	AF	Yes	Yes	Yes	Yes	Yes	Yes
PC0107-C	Kenya	AF-E	AF	Yes	Yes	Yes	Yes	Yes	Yes
PC0122-C	Kenya	AF-E	AF	Yes	Yes	Yes	Yes	Yes	Yes
PC0173-C	Kenya	AF-NE	AF	Yes	Yes	Yes	Yes	Yes	Yes
PC0183-C	Kenya	AF-NE	AF	Yes	Yes	Yes	Yes	Yes	Yes
PC0184-C	Kenya	AF-NE	AF	Yes	Yes	Yes	Yes	Yes	Yes
PC0186-C	Kenya	AF-NE	AF	Yes	Yes	Yes	Yes	Yes	Yes
PC0191-C	Kenya	AF-NE	AF	Yes	Yes	Yes	Yes	Yes	Yes
PC0197-C	Kenya	AF-NE	AF	Yes	Yes	Yes	Yes	Yes	Yes
PC0198-C	Kenya	AF-NE	AF	Yes	Yes	Yes	Yes	Yes	Yes
PC0199-C	Kenya	AF-NE	AF	Yes	Yes	Yes	Yes	Yes	Yes
PC0201-C	Kenya	AF-NE	AF	Yes	Yes	Yes	Yes	Yes	Yes
PC0206-C	Kenya	AF-NE	AF	Yes	Yes	Yes	Yes	Yes	Yes
PC0208-C	Kenya	AF-NE	AF	Yes	Yes	Yes	Yes	Yes	Yes
PC0236-C	Kenya	AF-NE	AF	Yes	Yes	Yes	Yes	Yes	Yes
PC0245-C	Kenya	AF-NE	AF	Yes	Yes	Yes	Yes	Yes	Yes
PC0255-C	Kenya	AF-NE	AF	Yes	Yes	Yes	Yes	Yes	Yes
PC0259-C	Kenya	AF-NE	AF	Yes	Yes	Yes	Yes	Yes	Yes
PC0268-C	Kenya	AF-NE	AF	Yes	Yes	Yes	Yes	Yes	Yes
PC0277-C	Kenya	AF-NE	AF	Yes	Yes	Yes	Yes	Yes	Yes
PC0282-C	Kenya	AF-NE	AF	Yes	Yes	Yes	Yes	Yes	Yes
PC0287-C	Kenya	AF-NE	AF	Yes	Yes	Yes	Yes	Yes	Yes
PC0301-C	Kenya	AF-NE	AF	Yes	Yes	Yes	Yes	Yes	Yes
PC0302-C	Kenya	AF-NE	AF	Yes	Yes	Yes	Yes	Yes	Yes
PC0311-C	Kenya	AF-NE	AF	Yes	Yes	Yes	Yes	Yes	Yes
PC0337-C	Kenya	AF-NE	AF	Yes	Yes	Yes	Yes	Yes	Yes
PC4009-C	Kenya	AF-E	AF	Yes	Yes	Yes	Yes	Yes	Yes
PC4010-C	Kenya	AF-E	AF	Yes	Yes	Yes	Yes	Yes	Yes
PC4011-C	Kenya	AF-E	AF	Yes	Yes	Yes	Yes	Yes	Yes
PC4013-C	Kenya	AF-E	AF	Yes	Yes	Yes	Yes	Yes	Yes
PC4015-C	Kenya	AF-E	AF	Yes	Yes	Yes	Yes	Yes	Yes
PC4016-C	Kenya	AF-E	AF	Yes	Yes	Yes	Yes	Yes	Yes
PC4018-C	Kenya	AF-E	AF	Yes	Yes	Yes	Yes	Yes	Yes
PC4019-C	Kenya	AF-E	AF	Yes	Yes	Yes	Yes	Yes	Yes
PC4025-C	Kenya	AF-E	AF	Yes	Yes	Yes	Yes	Yes	Yes
PC4035-C	Kenya	AF-E	AF	Yes	Yes	Yes	Yes	Yes	Yes
PC4036-C	Kenya	AF-E	AF	Yes	Yes	Yes	Yes	Yes	Yes
PC4037-C	Kenya	AF-E	AF	Yes	Yes	Yes	Yes	Yes	Yes
PC4038-C	Kenya	AF-E	AF	Yes	Yes	Yes	Yes	Yes	Yes
PC4039-C	Kenya	AF-E	AF	Yes	Yes	Yes	Yes	Yes	Yes
PC4041-C	Kenya	AF-E	AF	Yes	Yes	Yes	Yes	Yes	Yes
PC4043-C	Kenya	AF-E	AF	Yes	Yes	Yes	Yes	Yes	Yes
PC4044-C	Kenya	AF-E	AF	Yes	Yes	Yes	Yes	Yes	Yes
PC4046-C	Kenya	AF-E	AF	Yes	Yes	Yes	Yes	Yes	Yes
PC4047-C	Kenya	AF-E	AF	Yes	Yes	Yes	Yes	Yes	Yes
PC4050-C	Kenya	AF-E	AF	Yes	Yes	Yes	Yes	Yes	Yes
PC4051-C	Kenya	AF-E	AF	Yes	Yes	Yes	Yes	Yes	Yes
PC4052-C	Kenya	AF-E	AF	Yes	Yes	Yes	Yes	Yes	Yes
PC4055-C	Kenya	AF-E	AF	Yes	Yes	Yes	Yes	Yes	Yes
PC4056-C	Kenya	AF-E	AF	Yes	Yes	Yes	Yes	Yes	Yes
PC4060-C	Kenya	AF-E	AF	Yes	Yes	Yes	Yes	Yes	Yes
PC4061-C	Kenya	AF-E	AF	Yes	Yes	Yes	Yes	Yes	Yes
PC4062-C	Kenya	AF-E	AF	Yes	Yes	Yes	Yes	Yes	Yes
PC4083-C	Kenya	AF-E	AF	Yes	Yes	Yes	Yes	Yes	Yes
PC4086-C	Kenya	AF-E	AF	Yes	Yes	Yes	Yes	Yes	Yes
PC4088-C	Kenya	AF-E	AF	Yes	Yes	Yes	Yes	Yes	Yes
PC4104-C	Kenya	AF-E	AF	Yes	Yes	Yes	Yes	Yes	Yes
PC4114-C	Kenya	AF-E	AF	Yes	Yes	Yes	Yes	Yes	Yes
PC4116-C	Kenya	AF-E	AF	Yes	Yes	Yes	Yes	Yes	Yes
PC4117-C	Kenya	AF-E	AF	Yes	Yes	Yes	Yes	Yes	Yes
PC4126-C	Kenya	AF-E	AF	Yes	Yes	Yes	Yes	Yes	Yes
PC4128-C	Kenya	AF-E	AF	Yes	Yes	Yes	Yes	Yes	Yes
PC4130-C	Kenya	AF-E	AF	Yes	Yes	Yes	Yes	Yes	Yes
PD0004-03	Thailand	AS-SE-W	AS-OC	Yes	Yes	Yes	Yes	Yes	Yes
PD0006-01	Thailand	AS-SE-W	AS-OC	Yes	Yes	Yes	Yes	Yes	Yes
PD0007-01	Thailand	AS-SE-W	AS-OC	Yes	Yes	Yes	Yes	Yes	Yes
PD0021-C	Thailand	AS-SE-W	AS-OC	Yes	Yes	Yes	Yes	Yes	Yes
PD0022-C	Thailand	AS-SE-W	AS-OC	Yes	Yes	Yes	Yes	Yes	Yes
PD0025-C	Thailand	AS-SE-W	AS-OC	Yes	Yes	Yes	Yes	Yes	Yes
PD0026-C	Thailand	AS-SE-W	AS-OC	Yes	Yes	Yes	Yes	Yes	Yes
PD0027-C	Thailand	AS-SE-W	AS-OC	Yes	Yes	Yes	Yes	Yes	Yes
PD0028-C	Thailand	AS-SE-W	AS-OC	Yes	Yes	Yes	Yes	Yes	Yes
PD0029-C	Thailand	AS-SE-W	AS-OC	Yes	Yes	Yes	Yes	Yes	Yes
PD0032-C	Thailand	AS-SE-W	AS-OC	Yes	Yes	Yes	Yes	Yes	Yes
PD0033-C	Thailand	AS-SE-W	AS-OC	Yes	Yes	Yes	Yes	Yes	Yes
PD0034-C	Thailand	AS-SE-W	AS-OC	Yes	Yes	Yes	Yes	Yes	Yes
PD0037-C	Thailand	AS-SE-W	AS-OC	Yes	Yes	Yes	Yes	Yes	Yes
PD0038-C	Thailand	AS-SE-W	AS-OC	Yes	Yes	Yes	Yes	Yes	Yes
PD0040-C	Thailand	AS-SE-W	AS-OC	Yes	Yes	Yes	Yes	Yes	Yes
PD0041-C	Thailand	AS-SE-W	AS-OC	Yes	Yes	Yes	Yes	Yes	Yes
PD0043-C	Thailand	AS-SE-W	AS-OC	Yes	Yes	Yes	Yes	Yes	Yes
PD0046-C	Thailand	AS-SE-W	AS-OC	Yes	Yes	Yes	Yes	Yes	Yes
PD0048-C	Thailand	AS-SE-W	AS-OC	Yes	Yes	Yes	Yes	Yes	Yes
PD0050-C	Thailand	AS-SE-W	AS-OC	Yes	Yes	Yes	Yes	Yes	Yes
PD0052-C	Thailand	AS-SE-W	AS-OC	Yes	Yes	Yes	Yes	Yes	Yes
PD0053-C	Thailand	AS-SE-W	AS-OC	Yes	Yes	Yes	Yes	Yes	Yes
PD0056-C	Thailand	AS-SE-W	AS-OC	Yes	Yes	Yes	Yes	Yes	Yes
PD0057-C	Thailand	AS-SE-W	AS-OC	Yes	Yes	Yes	Yes	Yes	Yes
PD0058-C	Thailand	AS-SE-W	AS-OC	Yes	Yes	Yes	Yes	Yes	Yes
PD0061-C	Thailand	AS-SE-W	AS-OC	Yes	Yes	Yes	Yes	Yes	Yes
PD0063-C	Thailand	AS-SE-W	AS-OC	Yes	Yes	Yes	Yes	Yes	Yes
PD0067-C	Thailand	AS-SE-W	AS-OC	Yes	Yes	Yes	Yes	Yes	Yes
PD0068-C	Thailand	AS-SE-W	AS-OC	Yes	Yes	Yes	Yes	Yes	Yes
PD0073-C	Thailand	AS-SE-W	AS-OC	Yes	Yes	Yes	Yes	Yes	Yes
PD0074-C	Thailand	AS-SE-W	AS-OC	Yes	Yes	Yes	Yes	Yes	Yes
PD0075-C	Thailand	AS-SE-W	AS-OC	Yes	Yes	Yes	Yes	Yes	Yes
PD0077-C	Thailand	AS-SE-W	AS-OC	Yes	Yes	Yes	Yes	Yes	Yes
PD0078-C	Thailand	AS-SE-W	AS-OC	Yes	Yes	Yes	Yes	Yes	Yes
PD0080-C	Thailand	AS-SE-W	AS-OC	Yes	Yes	Yes	Yes	Yes	Yes
PD0081-C	Thailand	AS-SE-W	AS-OC	Yes	Yes	Yes	Yes	Yes	Yes
PD0082-C	Thailand	AS-SE-W	AS-OC	Yes	Yes	Yes	Yes	Yes	Yes
PD0083-C	Thailand	AS-SE-W	AS-OC	Yes	Yes	Yes	Yes	Yes	Yes
PD0085-C	Thailand	AS-SE-W	AS-OC	Yes	Yes	Yes	Yes	Yes	Yes
PD0086-C	Thailand	AS-SE-W	AS-OC	Yes	Yes	Yes	Yes	Yes	Yes
PD0087-C	Thailand	AS-SE-W	AS-OC	Yes	Yes	Yes	Yes	Yes	Yes
PD0088-C	Thailand	AS-SE-W	AS-OC	Yes	Yes	Yes	Yes	Yes	Yes
PD0089-C	Thailand	AS-SE-W	AS-OC	Yes	Yes	Yes	Yes	Yes	Yes
PD0090-C	Thailand	AS-SE-W	AS-OC	Yes	Yes	Yes	Yes	Yes	Yes
PD0091-C	Thailand	AS-SE-W	AS-OC	Yes	Yes	Yes	Yes	Yes	Yes
PD0092-C	Thailand	AS-SE-W	AS-OC	Yes	Yes	Yes	Yes	Yes	Yes
PD0093-C	Thailand	AS-SE-W	AS-OC	Yes	Yes	Yes	Yes	Yes	Yes
PD0094-C	Thailand	AS-SE-W	AS-OC	Yes	Yes	Yes	Yes	Yes	Yes
PD0095-C	Thailand	AS-SE-W	AS-OC	Yes	Yes	Yes	Yes	Yes	Yes
PD0096-C	Thailand	AS-SE-W	AS-OC	Yes	Yes	Yes	Yes	Yes	Yes
PD0097-C	Thailand	AS-SE-W	AS-OC	Yes	Yes	Yes	Yes	Yes	Yes
PD0098-C	Thailand	AS-SE-W	AS-OC	Yes	Yes	Yes	Yes	Yes	Yes
PD0101-C	Thailand	AS-SE-W	AS-OC	Yes	Yes	Yes	Yes	Yes	Yes
PD0102-C	Thailand	AS-SE-W	AS-OC	Yes	Yes	Yes	Yes	Yes	Yes
PD0103-C	Thailand	AS-SE-W	AS-OC	Yes	Yes	Yes	Yes	Yes	Yes
PD0105-C	Thailand	AS-SE-W	AS-OC	Yes	Yes	Yes	Yes	Yes	Yes
PD0109-C	Thailand	AS-SE-W	AS-OC	Yes	Yes	Yes	Yes	Yes	Yes
PD0111-C	Thailand	AS-SE-W	AS-OC	Yes	Yes	Yes	Yes	Yes	Yes
PD0112-C	Thailand	AS-SE-W	AS-OC	Yes	Yes	Yes	Yes	Yes	Yes
PD0113-C	Thailand	AS-SE-W	AS-OC	Yes	Yes	Yes	Yes	Yes	Yes
PD0115-Cx	Thailand	AS-SE-W	AS-OC	Yes	Yes	Yes	Yes	Yes	Yes
PD0117-C	Thailand	AS-SE-W	AS-OC	Yes	Yes	Yes	Yes	Yes	Yes
PD0118-C	Thailand	AS-SE-W	AS-OC	Yes	Yes	Yes	Yes	Yes	Yes
PD0119-C	Thailand	AS-SE-W	AS-OC	Yes	Yes	Yes	Yes	Yes	Yes
PD0121-C	Thailand	AS-SE-W	AS-OC	Yes	Yes	Yes	Yes	Yes	Yes
PD0123-C	Thailand	AS-SE-W	AS-OC	Yes	Yes	Yes	Yes	Yes	Yes
PD0125-C	Thailand	AS-SE-W	AS-OC	Yes	Yes	Yes	Yes	Yes	Yes
PD0126-C	Thailand	AS-SE-W	AS-OC	Yes	Yes	Yes	Yes	Yes	Yes
PD0127-C	Thailand	AS-SE-W	AS-OC	Yes	Yes	Yes	Yes	Yes	Yes
PD0129-C	Thailand	AS-SE-W	AS-OC	Yes	Yes	Yes	Yes	Yes	Yes
PD0130-C	Thailand	AS-SE-W	AS-OC	Yes	Yes	Yes	Yes	Yes	Yes
PD0131-C	Thailand	AS-SE-W	AS-OC	Yes	Yes	Yes	Yes	Yes	Yes
PD0132-C	Thailand	AS-SE-W	AS-OC	Yes	Yes	Yes	Yes	Yes	Yes
PD0133-C	Thailand	AS-SE-W	AS-OC	Yes	Yes	Yes	Yes	Yes	Yes
PD0134-C	Thailand	AS-SE-W	AS-OC	Yes	Yes	Yes	Yes	Yes	Yes
PD0135-C	Thailand	AS-SE-W	AS-OC	Yes	Yes	Yes	Yes	Yes	Yes
PD0136-C	Thailand	AS-SE-W	AS-OC	Yes	Yes	Yes	Yes	Yes	Yes
PD0137-C	Thailand	AS-SE-W	AS-OC	Yes	Yes	Yes	Yes	Yes	Yes
PD0138-C	Thailand	AS-SE-W	AS-OC	Yes	Yes	Yes	Yes	Yes	Yes
PD0139-C	Thailand	AS-SE-W	AS-OC	Yes	Yes	Yes	Yes	Yes	Yes
PD0140-C	Thailand	AS-SE-W	AS-OC	Yes	Yes	Yes	Yes	Yes	Yes
PD0141-C	Thailand	AS-SE-W	AS-OC	Yes	Yes	Yes	Yes	Yes	Yes
PD0142-C	Thailand	AS-SE-W	AS-OC	Yes	Yes	Yes	Yes	Yes	Yes
PD0143-C	Thailand	AS-SE-W	AS-OC	Yes	Yes	Yes	Yes	Yes	Yes
PD0144-C	Thailand	AS-SE-W	AS-OC	Yes	Yes	Yes	Yes	Yes	Yes
PD0461-C	Thailand	AS-SE-W	AS-OC	Yes	Yes	Yes	Yes	Yes	Yes
PD0462-C	Thailand	AS-SE-W	AS-OC	Yes	Yes	Yes	Yes	Yes	Yes
PD0470-C	Thailand	AS-SE-W	AS-OC	Yes	Yes	Yes	Yes	Yes	Yes
PD0471-C	Thailand	AS-SE-W	AS-OC	Yes	Yes	Yes	Yes	Yes	Yes
PD0472-C	Thailand	AS-SE-W	AS-OC	Yes	Yes	Yes	Yes	Yes	Yes
PD0473-C	Thailand	AS-SE-W	AS-OC	Yes	Yes	Yes	Yes	Yes	Yes
PD0475-C	Thailand	AS-SE-W	AS-OC	Yes	Yes	Yes	Yes	Yes	Yes
PD0476-C	Thailand	AS-SE-W	AS-OC	Yes	Yes	Yes	Yes	Yes	Yes
PD0477-C	Thailand	AS-SE-W	AS-OC	Yes	Yes	Yes	Yes	Yes	Yes
PD0478-C	Thailand	AS-SE-W	AS-OC	Yes	Yes	Yes	Yes	Yes	Yes
PD0480-C	Thailand	AS-SE-W	AS-OC	Yes	Yes	Yes	Yes	Yes	Yes
PD0481-C	Thailand	AS-SE-W	AS-OC	Yes	Yes	Yes	Yes	Yes	Yes
PD0483-C	Thailand	AS-SE-W	AS-OC	Yes	Yes	Yes	Yes	Yes	Yes
PD0487-C	Thailand	AS-SE-W	AS-OC	Yes	Yes	Yes	Yes	Yes	Yes
PD0488-C	Thailand	AS-SE-W	AS-OC	Yes	Yes	Yes	Yes	Yes	Yes
PD0490-C	Thailand	AS-SE-W	AS-OC	Yes	Yes	Yes	Yes	Yes	Yes
PD0494-C	Thailand	AS-SE-W	AS-OC	Yes	Yes	Yes	Yes	Yes	Yes
PD0495-C	Thailand	AS-SE-W	AS-OC	Yes	Yes	Yes	Yes	Yes	Yes
PD0496-C	Thailand	AS-SE-W	AS-OC	Yes	Yes	Yes	Yes	Yes	Yes
PD0497-C	Thailand	AS-SE-W	AS-OC	Yes	Yes	Yes	Yes	Yes	Yes
PD0498-C	Thailand	AS-SE-E	AS-OC	Yes	Yes	Yes	Yes	Yes	Yes
PD0500-C	Thailand	AS-SE-E	AS-OC	Yes	Yes	Yes	Yes	Yes	Yes
PD0501-C	Thailand	AS-SE-E	AS-OC	Yes	Yes	Yes	Yes	Yes	Yes
PD0502-C	Thailand	AS-SE-E	AS-OC	Yes	Yes	Yes	Yes	Yes	Yes
PD0503-C	Thailand	AS-SE-W	AS-OC	Yes	Yes	Yes	Yes	Yes	Yes
PD0504-C	Thailand	AS-SE-W	AS-OC	Yes	Yes	Yes	Yes	Yes	Yes
PD0505-C	Thailand	AS-SE-W	AS-OC	Yes	Yes	Yes	Yes	Yes	Yes
PD0506-C	Thailand	AS-SE-W	AS-OC	Yes	Yes	Yes	Yes	Yes	Yes
PD0507-C	Thailand	AS-SE-W	AS-OC	Yes	Yes	Yes	Yes	Yes	Yes
PD0508-C	Thailand	AS-SE-W	AS-OC	Yes	Yes	Yes	Yes	Yes	Yes
PD0509-Cx2	Thailand	AS-SE-W	AS-OC	Yes	Yes	Yes	Yes	Yes	Yes
PD0510-C	Thailand	AS-SE-W	AS-OC	Yes	Yes	Yes	Yes	Yes	Yes
PD0511-C	Thailand	AS-SE-W	AS-OC	Yes	Yes	Yes	Yes	Yes	Yes
PD0513-C	Thailand	AS-SE-W	AS-OC	Yes	Yes	Yes	Yes	Yes	Yes
PD0514-C	Thailand	AS-SE-W	AS-OC	Yes	Yes	Yes	Yes	Yes	Yes
PD0515-C	Thailand	AS-SE-W	AS-OC	Yes	Yes	Yes	Yes	Yes	Yes
PD0518-C	Thailand	AS-SE-W	AS-OC	Yes	Yes	Yes	Yes	Yes	Yes
PD0520-C	Thailand	AS-SE-W	AS-OC	Yes	Yes	Yes	Yes	Yes	Yes
PD0521-C	Thailand	AS-SE-W	AS-OC	Yes	Yes	Yes	Yes	Yes	Yes
PD0522-C	Thailand	AS-SE-W	AS-OC	Yes	Yes	Yes	Yes	Yes	Yes
PD0523-C	Thailand	AS-SE-W	AS-OC	Yes	Yes	Yes	Yes	Yes	Yes
PD0524-C	Thailand	AS-SE-W	AS-OC	Yes	Yes	Yes	Yes	Yes	Yes
PD0525-C	Thailand	AS-SE-W	AS-OC	Yes	Yes	Yes	Yes	Yes	Yes
PD0527-C	Thailand	AS-SE-W	AS-OC	Yes	Yes	Yes	Yes	Yes	Yes
PD0528-C	Thailand	AS-SE-W	AS-OC	Yes	Yes	Yes	Yes	Yes	Yes
PD0529-C	Thailand	AS-SE-W	AS-OC	Yes	Yes	Yes	Yes	Yes	Yes
PD0530-C	Thailand	AS-SE-W	AS-OC	Yes	Yes	Yes	Yes	Yes	Yes
PD0532-C	Thailand	AS-SE-W	AS-OC	Yes	Yes	Yes	Yes	Yes	Yes
PD0533-C	Thailand	AS-SE-W	AS-OC	Yes	Yes	Yes	Yes	Yes	Yes
PD0535-C	Thailand	AS-SE-W	AS-OC	Yes	Yes	Yes	Yes	Yes	Yes
PD0538-C	Thailand	AS-SE-W	AS-OC	Yes	Yes	Yes	Yes	Yes	Yes
PD0540-C	Thailand	AS-SE-W	AS-OC	Yes	Yes	Yes	Yes	Yes	Yes
PD0541-C	Thailand	AS-SE-W	AS-OC	Yes	Yes	Yes	Yes	Yes	Yes
PD0543-C	Thailand	AS-SE-W	AS-OC	Yes	Yes	Yes	Yes	Yes	Yes
PD0544-C	Thailand	AS-SE-W	AS-OC	Yes	Yes	Yes	Yes	Yes	Yes
PD0545-C	Thailand	AS-SE-W	AS-OC	Yes	Yes	Yes	Yes	Yes	Yes
PD0547-C	Thailand	AS-SE-W	AS-OC	Yes	Yes	Yes	Yes	Yes	Yes
PD0549-C	Thailand	AS-SE-W	AS-OC	Yes	Yes	Yes	Yes	Yes	Yes
PD0550-C	Thailand	AS-SE-W	AS-OC	Yes	Yes	Yes	Yes	Yes	Yes
PD0552-C	Thailand	AS-SE-W	AS-OC	Yes	Yes	Yes	Yes	Yes	Yes
PD0553-C	Thailand	AS-SE-W	AS-OC	Yes	Yes	Yes	Yes	Yes	Yes
PD0555-C	Thailand	AS-SE-W	AS-OC	Yes	Yes	Yes	Yes	Yes	Yes
PD0556-C	Thailand	AS-SE-W	AS-OC	Yes	Yes	Yes	Yes	Yes	Yes
PD0557-C	Thailand	AS-SE-W	AS-OC	Yes	Yes	Yes	Yes	Yes	Yes
PD0558-C	Thailand	AS-SE-W	AS-OC	Yes	Yes	Yes	Yes	Yes	Yes
PD0559-C	Thailand	AS-SE-W	AS-OC	Yes	Yes	Yes	Yes	Yes	Yes
PD0561-C	Thailand	AS-SE-W	AS-OC	Yes	Yes	Yes	Yes	Yes	Yes
PD0562-C	Thailand	AS-SE-W	AS-OC	Yes	Yes	Yes	Yes	Yes	Yes
PD0563-C	Thailand	AS-SE-W	AS-OC	Yes	Yes	Yes	Yes	Yes	Yes
PD0564-C	Thailand	AS-SE-W	AS-OC	Yes	Yes	Yes	Yes	Yes	Yes
PD0565-C	Thailand	AS-SE-W	AS-OC	Yes	Yes	Yes	Yes	Yes	Yes
PD0567-C	Thailand	AS-SE-W	AS-OC	Yes	Yes	Yes	Yes	Yes	Yes
PD0569-C	Thailand	AS-SE-W	AS-OC	Yes	Yes	Yes	Yes	Yes	Yes
PD0570-C	Thailand	AS-SE-W	AS-OC	Yes	Yes	Yes	Yes	Yes	Yes
PD0571-C	Thailand	AS-SE-W	AS-OC	Yes	Yes	Yes	Yes	Yes	Yes
PD0572-C	Thailand	AS-SE-W	AS-OC	Yes	Yes	Yes	Yes	Yes	Yes
PD0573-C	Thailand	AS-SE-W	AS-OC	Yes	Yes	Yes	Yes	Yes	Yes
PD0574-C	Thailand	AS-SE-W	AS-OC	Yes	Yes	Yes	Yes	Yes	Yes
PD0575-C	Thailand	AS-SE-E	AS-OC	Yes	Yes	Yes	Yes	Yes	Yes
PD0578-C	Thailand	AS-SE-E	AS-OC	Yes	Yes	Yes	Yes	Yes	Yes
PD0579-C	Thailand	AS-SE-E	AS-OC	Yes	Yes	Yes	Yes	Yes	Yes
PD0580-C	Thailand	AS-SE-E	AS-OC	Yes	Yes	Yes	Yes	Yes	Yes
PD0581-C	Thailand	AS-SE-W	AS-OC	Yes	Yes	Yes	Yes	Yes	Yes
PD0582-C	Thailand	AS-SE-W	AS-OC	Yes	Yes	Yes	Yes	Yes	Yes
PD0583-C	Thailand	AS-SE-W	AS-OC	Yes	Yes	Yes	Yes	Yes	Yes
PD0584-C	Thailand	AS-SE-W	AS-OC	Yes	Yes	Yes	Yes	Yes	Yes
PD0586-C	Thailand	AS-SE-W	AS-OC	Yes	Yes	Yes	Yes	Yes	Yes
PD0587-C	Thailand	AS-SE-W	AS-OC	Yes	Yes	Yes	Yes	Yes	Yes
PD0590-C	Thailand	AS-SE-W	AS-OC	Yes	Yes	Yes	Yes	Yes	Yes
PD0591-C	Thailand	AS-SE-W	AS-OC	Yes	Yes	Yes	Yes	Yes	Yes
PD0629-C	Thailand	AS-SE-W	AS-OC	Yes	Yes	Yes	Yes	Yes	Yes
PD0630-C	Thailand	AS-SE-W	AS-OC	Yes	Yes	Yes	Yes	Yes	Yes
PD0632-C	Thailand	AS-SE-W	AS-OC	Yes	Yes	Yes	Yes	Yes	Yes
PD0635-C	Thailand	AS-SE-W	AS-OC	Yes	Yes	Yes	Yes	Yes	Yes
PD0636-C	Thailand	AS-SE-W	AS-OC	Yes	Yes	Yes	Yes	Yes	Yes
PD0637-C	Thailand	AS-SE-W	AS-OC	Yes	Yes	Yes	Yes	Yes	Yes
PD0648-C	Thailand	AS-SE-W	AS-OC	Yes	Yes	Yes	Yes	Yes	Yes
PD0651-C	Thailand	AS-SE-E	AS-OC	Yes	Yes	Yes	Yes	Yes	Yes
PD0658-C	Thailand	AS-SE-E	AS-OC	Yes	Yes	Yes	Yes	Yes	Yes
PD0659-C	Thailand	AS-SE-E	AS-OC	Yes	Yes	Yes	Yes	Yes	Yes
PD0662-C	Thailand	AS-SE-E	AS-OC	Yes	Yes	Yes	Yes	Yes	Yes
PD0663-C	Thailand	AS-SE-E	AS-OC	Yes	Yes	Yes	Yes	Yes	Yes
PD0664-C	Thailand	AS-SE-E	AS-OC	Yes	Yes	Yes	Yes	Yes	Yes
PD0668-C	Thailand	AS-SE-E	AS-OC	Yes	Yes	Yes	Yes	Yes	Yes
PD0670-C	Thailand	AS-SE-E	AS-OC	Yes	Yes	Yes	Yes	Yes	Yes
PD0716-C	Thailand	AS-SE-W	AS-OC	Yes	Yes	Yes	Yes	Yes	Yes
PD0717-C	Thailand	AS-SE-W	AS-OC	Yes	Yes	Yes	Yes	Yes	Yes
PD0718-C	Thailand	AS-SE-W	AS-OC	Yes	Yes	Yes	Yes	Yes	Yes
PD0720-C	Thailand	AS-SE-W	AS-OC	Yes	Yes	Yes	Yes	Yes	Yes
PD0721-C	Thailand	AS-SE-W	AS-OC	Yes	Yes	Yes	Yes	Yes	Yes
PD0722-C	Thailand	AS-SE-W	AS-OC	Yes	Yes	Yes	Yes	Yes	Yes
PD0724-C	Thailand	AS-SE-W	AS-OC	Yes	Yes	Yes	Yes	Yes	Yes
PD0725-C	Thailand	AS-SE-W	AS-OC	Yes	Yes	Yes	Yes	Yes	Yes
PD0726-C	Thailand	AS-SE-W	AS-OC	Yes	Yes	Yes	Yes	Yes	Yes
PD0727-C	Thailand	AS-SE-W	AS-OC	Yes	Yes	Yes	Yes	Yes	Yes
PD0728-C	Thailand	AS-SE-W	AS-OC	Yes	Yes	Yes	Yes	Yes	Yes
PD0730-C	Thailand	AS-SE-W	AS-OC	Yes	Yes	Yes	Yes	Yes	Yes
PD0731-C	Thailand	AS-SE-W	AS-OC	Yes	Yes	Yes	Yes	Yes	Yes
PD0733-C	Thailand	AS-SE-W	AS-OC	Yes	Yes	Yes	Yes	Yes	Yes
PD0734-C	Thailand	AS-SE-W	AS-OC	Yes	Yes	Yes	Yes	Yes	Yes
PD0735-C	Thailand	AS-SE-W	AS-OC	Yes	Yes	Yes	Yes	Yes	Yes
PD0740-C	Thailand	AS-SE-W	AS-OC	Yes	Yes	Yes	Yes	Yes	Yes
PD0741-C	Thailand	AS-SE-W	AS-OC	Yes	Yes	Yes	Yes	Yes	Yes
PD0742-C	Thailand	AS-SE-W	AS-OC	Yes	Yes	Yes	Yes	Yes	Yes
PD0744-C	Thailand	AS-SE-W	AS-OC	Yes	Yes	Yes	Yes	Yes	Yes
PD0746-C	Thailand	AS-SE-W	AS-OC	Yes	Yes	Yes	Yes	Yes	Yes
PD0747-C	Thailand	AS-SE-W	AS-OC	Yes	Yes	Yes	Yes	Yes	Yes
PD0748-C	Thailand	AS-SE-W	AS-OC	Yes	Yes	Yes	Yes	Yes	Yes
PD0749-C	Thailand	AS-SE-W	AS-OC	Yes	Yes	Yes	Yes	Yes	Yes
PD0750-C	Thailand	AS-SE-W	AS-OC	Yes	Yes	Yes	Yes	Yes	Yes
PD0751-C	Thailand	AS-SE-W	AS-OC	Yes	Yes	Yes	Yes	Yes	Yes
PD0754-C	Thailand	AS-SE-W	AS-OC	Yes	Yes	Yes	Yes	Yes	Yes
PD0758-C	Thailand	AS-SE-W	AS-OC	Yes	Yes	Yes	Yes	Yes	Yes
PD0760-C	Thailand	AS-SE-W	AS-OC	Yes	Yes	Yes	Yes	Yes	Yes
PD0761-C	Thailand	AS-SE-W	AS-OC	Yes	Yes	Yes	Yes	Yes	Yes
PD0766-C	Thailand	AS-SE-W	AS-OC	Yes	Yes	Yes	Yes	Yes	Yes
PD0767-C	Thailand	AS-SE-W	AS-OC	Yes	Yes	Yes	Yes	Yes	Yes
PD0771-C	Thailand	AS-SE-W	AS-OC	Yes	Yes	Yes	Yes	Yes	Yes
PD0772-C	Thailand	AS-SE-W	AS-OC	Yes	Yes	Yes	Yes	Yes	Yes
PD0776-C	Thailand	AS-SE-W	AS-OC	Yes	Yes	Yes	Yes	Yes	Yes
PD0777-C	Thailand	AS-SE-W	AS-OC	Yes	Yes	Yes	Yes	Yes	Yes
PD0781-C	Thailand	AS-SE-W	AS-OC	Yes	Yes	Yes	Yes	Yes	Yes
PD0782-C	Thailand	AS-SE-W	AS-OC	Yes	Yes	Yes	Yes	Yes	Yes
PD0785-C	Thailand	AS-SE-W	AS-OC	Yes	Yes	Yes	Yes	Yes	Yes
PD0786-C	Thailand	AS-SE-W	AS-OC	Yes	Yes	Yes	Yes	Yes	Yes
PD0787-C	Thailand	AS-SE-W	AS-OC	Yes	Yes	Yes	Yes	Yes	Yes
PD0790-C	Thailand	AS-SE-W	AS-OC	Yes	Yes	Yes	Yes	Yes	Yes
PD0791-C	Thailand	AS-SE-W	AS-OC	Yes	Yes	Yes	Yes	Yes	Yes
PD0792-C	Thailand	AS-SE-W	AS-OC	Yes	Yes	Yes	Yes	Yes	Yes
PD0794-C	Thailand	AS-SE-W	AS-OC	Yes	Yes	Yes	Yes	Yes	Yes
PD0795-C	Thailand	AS-SE-W	AS-OC	Yes	Yes	Yes	Yes	Yes	Yes
PD0796-C	Thailand	AS-SE-W	AS-OC	Yes	Yes	Yes	Yes	Yes	Yes
PD0798-C	Thailand	AS-SE-W	AS-OC	Yes	Yes	Yes	Yes	Yes	Yes
PD0799-C	Thailand	AS-SE-W	AS-OC	Yes	Yes	Yes	Yes	Yes	Yes
PD0800-C	Thailand	AS-SE-W	AS-OC	Yes	Yes	Yes	Yes	Yes	Yes
PD0801-C	Thailand	AS-SE-W	AS-OC	Yes	Yes	Yes	Yes	Yes	Yes
PD0803-C	Thailand	AS-SE-W	AS-OC	Yes	Yes	Yes	Yes	Yes	Yes
PD0804-C	Thailand	AS-SE-W	AS-OC	Yes	Yes	Yes	Yes	Yes	Yes
PD0806-C	Thailand	AS-SE-W	AS-OC	Yes	Yes	Yes	Yes	Yes	Yes
PD0809-C	Thailand	AS-SE-W	AS-OC	Yes	Yes	Yes	Yes	Yes	Yes
PD0810-C	Thailand	AS-SE-W	AS-OC	Yes	Yes	Yes	Yes	Yes	Yes
PD0813-C	Thailand	AS-SE-W	AS-OC	Yes	Yes	Yes	Yes	Yes	Yes
PD0814-C	Thailand	AS-SE-W	AS-OC	Yes	Yes	Yes	Yes	Yes	Yes
PD0816-C	Thailand	AS-SE-W	AS-OC	Yes	Yes	Yes	Yes	Yes	Yes
PD0817-C	Thailand	AS-SE-W	AS-OC	Yes	Yes	Yes	Yes	Yes	Yes
PD0818-C	Thailand	AS-SE-W	AS-OC	Yes	Yes	Yes	Yes	Yes	Yes
PD0819-C	Thailand	AS-SE-W	AS-OC	Yes	Yes	Yes	Yes	Yes	Yes
PD0820-C	Thailand	AS-SE-W	AS-OC	Yes	Yes	Yes	Yes	Yes	Yes
PD0821-C	Thailand	AS-SE-W	AS-OC	Yes	Yes	Yes	Yes	Yes	Yes
PD0822-C	Thailand	AS-SE-W	AS-OC	Yes	Yes	Yes	Yes	Yes	Yes
PD0823-C	Thailand	AS-SE-W	AS-OC	Yes	Yes	Yes	Yes	Yes	Yes
PD0824-C	Thailand	AS-SE-W	AS-OC	Yes	Yes	Yes	Yes	Yes	Yes
PD0825-C	Thailand	AS-SE-W	AS-OC	Yes	Yes	Yes	Yes	Yes	Yes
PD0826-C	Thailand	AS-SE-W	AS-OC	Yes	Yes	Yes	Yes	Yes	Yes
PD0827-C	Thailand	AS-SE-W	AS-OC	Yes	Yes	Yes	Yes	Yes	Yes
PD0828-C	Thailand	AS-SE-W	AS-OC	Yes	Yes	Yes	Yes	Yes	Yes
PD0829-C	Thailand	AS-SE-W	AS-OC	Yes	Yes	Yes	Yes	Yes	Yes
PD0830-C	Thailand	AS-SE-W	AS-OC	Yes	Yes	Yes	Yes	Yes	Yes
PD0831-C	Thailand	AS-SE-W	AS-OC	Yes	Yes	Yes	Yes	Yes	Yes
PD0832-C	Thailand	AS-SE-W	AS-OC	Yes	Yes	Yes	Yes	Yes	Yes
PD0833-C	Thailand	AS-SE-W	AS-OC	Yes	Yes	Yes	Yes	Yes	Yes
PD0834-C	Thailand	AS-SE-W	AS-OC	Yes	Yes	Yes	Yes	Yes	Yes
PD0835-C	Thailand	AS-SE-W	AS-OC	Yes	Yes	Yes	Yes	Yes	Yes
PD0836-C	Thailand	AS-SE-W	AS-OC	Yes	Yes	Yes	Yes	Yes	Yes
PD0837-C	Thailand	AS-SE-W	AS-OC	Yes	Yes	Yes	Yes	Yes	Yes
PD0838-C	Thailand	AS-SE-W	AS-OC	Yes	Yes	Yes	Yes	Yes	Yes
PD0839-C	Thailand	AS-SE-W	AS-OC	Yes	Yes	Yes	Yes	Yes	Yes
PD0840-C	Thailand	AS-SE-W	AS-OC	Yes	Yes	Yes	Yes	Yes	Yes
PD0841-C	Thailand	AS-SE-W	AS-OC	Yes	Yes	Yes	Yes	Yes	Yes
PD0842-C	Thailand	AS-SE-W	AS-OC	Yes	Yes	Yes	Yes	Yes	Yes
PD0843-C	Thailand	AS-SE-W	AS-OC	Yes	Yes	Yes	Yes	Yes	Yes
PD0845-C	Thailand	AS-SE-W	AS-OC	Yes	Yes	Yes	Yes	Yes	Yes
PD0846-C	Thailand	AS-SE-W	AS-OC	Yes	Yes	Yes	Yes	Yes	Yes
PD0847-C	Thailand	AS-SE-W	AS-OC	Yes	Yes	Yes	Yes	Yes	Yes
PD0848-C	Thailand	AS-SE-W	AS-OC	Yes	Yes	Yes	Yes	Yes	Yes
PD0849-C	Thailand	AS-SE-W	AS-OC	Yes	Yes	Yes	Yes	Yes	Yes
PD0853-C	Thailand	AS-SE-W	AS-OC	Yes	Yes	Yes	Yes	Yes	Yes
PD0854-C	Thailand	AS-SE-W	AS-OC	Yes	Yes	Yes	Yes	Yes	Yes
PD0856-C	Thailand	AS-SE-W	AS-OC	Yes	Yes	Yes	Yes	Yes	Yes
PD0858-C	Thailand	AS-SE-W	AS-OC	Yes	Yes	Yes	Yes	Yes	Yes
PD0860-C	Thailand	AS-SE-W	AS-OC	Yes	Yes	Yes	Yes	Yes	Yes
PD0862-C	Thailand	AS-SE-W	AS-OC	Yes	Yes	Yes	Yes	Yes	Yes
PD0863-C	Thailand	AS-SE-W	AS-OC	Yes	Yes	Yes	Yes	Yes	Yes
PD0864-C	Thailand	AS-SE-W	AS-OC	Yes	Yes	Yes	Yes	Yes	Yes
PD0865-C	Thailand	AS-SE-W	AS-OC	Yes	Yes	Yes	Yes	Yes	Yes
PD0867-C	Thailand	AS-SE-W	AS-OC	Yes	Yes	Yes	Yes	Yes	Yes
PD0870-C	Thailand	AS-SE-W	AS-OC	Yes	Yes	Yes	Yes	Yes	Yes
PD0871-C	Thailand	AS-SE-W	AS-OC	Yes	Yes	Yes	Yes	Yes	Yes
PD0872-C	Thailand	AS-SE-W	AS-OC	Yes	Yes	Yes	Yes	Yes	Yes
PD0873-C	Thailand	AS-SE-W	AS-OC	Yes	Yes	Yes	Yes	Yes	Yes
PD0874-C	Thailand	AS-SE-W	AS-OC	Yes	Yes	Yes	Yes	Yes	Yes
PD0875-C	Thailand	AS-SE-W	AS-OC	Yes	Yes	Yes	Yes	Yes	Yes
PD0876-C	Thailand	AS-SE-W	AS-OC	Yes	Yes	Yes	Yes	Yes	Yes
PD0877-C	Thailand	AS-SE-W	AS-OC	Yes	Yes	Yes	Yes	Yes	Yes
PD0878-C	Thailand	AS-SE-W	AS-OC	Yes	Yes	Yes	Yes	Yes	Yes
PD0879-C	Thailand	AS-SE-W	AS-OC	Yes	Yes	Yes	Yes	Yes	Yes
PD0881-C	Thailand	AS-SE-W	AS-OC	Yes	Yes	Yes	Yes	Yes	Yes
PD0883-C	Thailand	AS-SE-W	AS-OC	Yes	Yes	Yes	Yes	Yes	Yes
PD0885-C	Thailand	AS-SE-W	AS-OC	Yes	Yes	Yes	Yes	Yes	Yes
PD0886-C	Thailand	AS-SE-W	AS-OC	Yes	Yes	Yes	Yes	Yes	Yes
PD0887-C	Thailand	AS-SE-W	AS-OC	Yes	Yes	Yes	Yes	Yes	Yes
PD0891-C	Thailand	AS-SE-W	AS-OC	Yes	Yes	Yes	Yes	Yes	Yes
PD0894-C	Thailand	AS-SE-W	AS-OC	Yes	Yes	Yes	Yes	Yes	Yes
PD0895-C	Thailand	AS-SE-W	AS-OC	Yes	Yes	Yes	Yes	Yes	Yes
PD0898-C	Thailand	AS-SE-W	AS-OC	Yes	Yes	Yes	Yes	Yes	Yes
PD0904-C	Thailand	AS-SE-W	AS-OC	Yes	Yes	Yes	Yes	Yes	Yes
PD0906-C	Thailand	AS-SE-W	AS-OC	Yes	Yes	Yes	Yes	Yes	Yes
PD0907-C	Thailand	AS-SE-W	AS-OC	Yes	Yes	Yes	Yes	Yes	Yes
PD0909-C	Thailand	AS-SE-W	AS-OC	Yes	Yes	Yes	Yes	Yes	Yes
PD0914-C	Thailand	AS-SE-W	AS-OC	Yes	Yes	Yes	Yes	Yes	Yes
PD0916-C	Thailand	AS-SE-W	AS-OC	Yes	Yes	Yes	Yes	Yes	Yes
PD0918-C	Thailand	AS-SE-W	AS-OC	Yes	Yes	Yes	Yes	Yes	Yes
PD0919-C	Thailand	AS-SE-W	AS-OC	Yes	Yes	Yes	Yes	Yes	Yes
PD0920-C	Thailand	AS-SE-W	AS-OC	Yes	Yes	Yes	Yes	Yes	Yes
PD0924-C	Thailand	AS-SE-W	AS-OC	Yes	Yes	Yes	Yes	Yes	Yes
PD0925-C	Thailand	AS-SE-W	AS-OC	Yes	Yes	Yes	Yes	Yes	Yes
PD0926-C	Thailand	AS-SE-W	AS-OC	Yes	Yes	Yes	Yes	Yes	Yes
PD0927-C	Thailand	AS-SE-W	AS-OC	Yes	Yes	Yes	Yes	Yes	Yes
PD0928-C	Thailand	AS-SE-W	AS-OC	Yes	Yes	Yes	Yes	Yes	Yes
PD0929-C	Thailand	AS-SE-W	AS-OC	Yes	Yes	Yes	Yes	Yes	Yes
PD0930-C	Thailand	AS-SE-W	AS-OC	Yes	Yes	Yes	Yes	Yes	Yes
PD0931-C	Thailand	AS-SE-W	AS-OC	Yes	Yes	Yes	Yes	Yes	Yes
PD0932-C	Thailand	AS-SE-W	AS-OC	Yes	Yes	Yes	Yes	Yes	Yes
PD0933-C	Thailand	AS-SE-W	AS-OC	Yes	Yes	Yes	Yes	Yes	Yes
PD0934-C	Thailand	AS-SE-W	AS-OC	Yes	Yes	Yes	Yes	Yes	Yes
PD0935-C	Thailand	AS-SE-W	AS-OC	Yes	Yes	Yes	Yes	Yes	Yes
PD0936-C	Thailand	AS-SE-W	AS-OC	Yes	Yes	Yes	Yes	Yes	Yes
PD0937-C	Thailand	AS-SE-W	AS-OC	Yes	Yes	Yes	Yes	Yes	Yes
PD0938-C	Thailand	AS-SE-W	AS-OC	Yes	Yes	Yes	Yes	Yes	Yes
PD0939-C	Thailand	AS-SE-W	AS-OC	Yes	Yes	Yes	Yes	Yes	Yes
PD0941-C	Thailand	AS-SE-W	AS-OC	Yes	Yes	Yes	Yes	Yes	Yes
PD0944-C	Thailand	AS-SE-W	AS-OC	Yes	Yes	Yes	Yes	Yes	Yes
PD0949-C	Thailand	AS-SE-W	AS-OC	Yes	Yes	Yes	Yes	Yes	Yes
PD0950-C	Thailand	AS-SE-W	AS-OC	Yes	Yes	Yes	Yes	Yes	Yes
PD0951-C	Thailand	AS-SE-W	AS-OC	Yes	Yes	Yes	Yes	Yes	Yes
PD0952-C	Thailand	AS-SE-W	AS-OC	Yes	Yes	Yes	Yes	Yes	Yes
PD0953-C	Thailand	AS-SE-W	AS-OC	Yes	Yes	Yes	Yes	Yes	Yes
PD0954-C	Thailand	AS-SE-W	AS-OC	Yes	Yes	Yes	Yes	Yes	Yes
PD0955-C	Thailand	AS-SE-W	AS-OC	Yes	Yes	Yes	Yes	Yes	Yes
PD0956-C	Thailand	AS-SE-W	AS-OC	Yes	Yes	Yes	Yes	Yes	Yes
PD0957-C	Thailand	AS-SE-W	AS-OC	Yes	Yes	Yes	Yes	Yes	Yes
PD0958-C	Thailand	AS-SE-W	AS-OC	Yes	Yes	Yes	Yes	Yes	Yes
PD0961-C	Thailand	AS-SE-W	AS-OC	Yes	Yes	Yes	Yes	Yes	Yes
PD0963-C	Thailand	AS-SE-W	AS-OC	Yes	Yes	Yes	Yes	Yes	Yes
PD0964-C	Thailand	AS-SE-W	AS-OC	Yes	Yes	Yes	Yes	Yes	Yes
PD0966-C	Thailand	AS-SE-W	AS-OC	Yes	Yes	Yes	Yes	Yes	Yes
PD0968-C	Thailand	AS-SE-W	AS-OC	Yes	Yes	Yes	Yes	Yes	Yes
PD0969-C	Thailand	AS-SE-W	AS-OC	Yes	Yes	Yes	Yes	Yes	Yes
PD0971-C	Thailand	AS-SE-W	AS-OC	Yes	Yes	Yes	Yes	Yes	Yes
PD0973-C	Thailand	AS-SE-W	AS-OC	Yes	Yes	Yes	Yes	Yes	Yes
PD0977-C	Thailand	AS-SE-W	AS-OC	Yes	Yes	Yes	Yes	Yes	Yes
PD0979-C	Thailand	AS-SE-W	AS-OC	Yes	Yes	Yes	Yes	Yes	Yes
PD0980-C	Thailand	AS-SE-W	AS-OC	Yes	Yes	Yes	Yes	Yes	Yes
PD0982-C	Thailand	AS-SE-W	AS-OC	Yes	Yes	Yes	Yes	Yes	Yes
PD0983-C	Thailand	AS-SE-W	AS-OC	Yes	Yes	Yes	Yes	Yes	Yes
PD0984-C	Thailand	AS-SE-W	AS-OC	Yes	Yes	Yes	Yes	Yes	Yes
PD0985-C	Thailand	AS-SE-W	AS-OC	Yes	Yes	Yes	Yes	Yes	Yes
PD0986-C	Thailand	AS-SE-W	AS-OC	Yes	Yes	Yes	Yes	Yes	Yes
PD0987-C	Thailand	AS-SE-W	AS-OC	Yes	Yes	Yes	Yes	Yes	Yes
PD0988-C	Thailand	AS-SE-W	AS-OC	Yes	Yes	Yes	Yes	Yes	Yes
PD0989-C	Thailand	AS-SE-W	AS-OC	Yes	Yes	Yes	Yes	Yes	Yes
PD0994-C	Thailand	AS-SE-W	AS-OC	Yes	Yes	Yes	Yes	Yes	Yes
PD0997-C	Thailand	AS-SE-W	AS-OC	Yes	Yes	Yes	Yes	Yes	Yes
PD0998-C	Thailand	AS-SE-W	AS-OC	Yes	Yes	Yes	Yes	Yes	Yes
PD1000-C	Thailand	AS-SE-W	AS-OC	Yes	Yes	Yes	Yes	Yes	Yes
PD1001-C	Thailand	AS-SE-W	AS-OC	Yes	Yes	Yes	Yes	Yes	Yes
PD1005-C	Thailand	AS-SE-W	AS-OC	Yes	Yes	Yes	Yes	Yes	Yes
PD1006-C	Thailand	AS-SE-W	AS-OC	Yes	Yes	Yes	Yes	Yes	Yes
PD1007-C	Thailand	AS-SE-W	AS-OC	Yes	Yes	Yes	Yes	Yes	Yes
PD1008-C	Thailand	AS-SE-W	AS-OC	Yes	Yes	Yes	Yes	Yes	Yes
PD1009-C	Thailand	AS-SE-W	AS-OC	Yes	Yes	Yes	Yes	Yes	Yes
PD1010-C	Thailand	AS-SE-W	AS-OC	Yes	Yes	Yes	Yes	Yes	Yes
PD1011-C	Thailand	AS-SE-W	AS-OC	Yes	Yes	Yes	Yes	Yes	Yes
PD1012-C	Thailand	AS-SE-W	AS-OC	Yes	Yes	Yes	Yes	Yes	Yes
PD1013-C	Thailand	AS-SE-W	AS-OC	Yes	Yes	Yes	Yes	Yes	Yes
PD1014-C	Thailand	AS-SE-W	AS-OC	Yes	Yes	Yes	Yes	Yes	Yes
PD1015-C	Thailand	AS-SE-W	AS-OC	Yes	Yes	Yes	Yes	Yes	Yes
PD1016-C	Thailand	AS-SE-W	AS-OC	Yes	Yes	Yes	Yes	Yes	Yes
PD1017-C	Thailand	AS-SE-W	AS-OC	Yes	Yes	Yes	Yes	Yes	Yes
PD1018-C	Thailand	AS-SE-W	AS-OC	Yes	Yes	Yes	Yes	Yes	Yes
PD1019-C	Thailand	AS-SE-W	AS-OC	Yes	Yes	Yes	Yes	Yes	Yes
PD1020-C	Thailand	AS-SE-W	AS-OC	Yes	Yes	Yes	Yes	Yes	Yes
PD1021-C	Thailand	AS-SE-W	AS-OC	Yes	Yes	Yes	Yes	Yes	Yes
PD1023-C	Thailand	AS-SE-W	AS-OC	Yes	Yes	Yes	Yes	Yes	Yes
PD1024-C	Thailand	AS-SE-W	AS-OC	Yes	Yes	Yes	Yes	Yes	Yes
PD1026-C	Thailand	AS-SE-W	AS-OC	Yes	Yes	Yes	Yes	Yes	Yes
PD1027-C	Thailand	AS-SE-W	AS-OC	Yes	Yes	Yes	Yes	Yes	Yes
PD1028-C	Thailand	AS-SE-W	AS-OC	Yes	Yes	Yes	Yes	Yes	Yes
PD1030-C	Thailand	AS-SE-W	AS-OC	Yes	Yes	Yes	Yes	Yes	Yes
PD1031-C	Thailand	AS-SE-W	AS-OC	Yes	Yes	Yes	Yes	Yes	Yes
PD1033-C	Thailand	AS-SE-W	AS-OC	Yes	Yes	Yes	Yes	Yes	Yes
PD1034-C	Thailand	AS-SE-W	AS-OC	Yes	Yes	Yes	Yes	Yes	Yes
PD1038-C	Thailand	AS-SE-W	AS-OC	Yes	Yes	Yes	Yes	Yes	Yes
PD1039-C	Thailand	AS-SE-W	AS-OC	Yes	Yes	Yes	Yes	Yes	Yes
PD1042-C	Thailand	AS-SE-W	AS-OC	Yes	Yes	Yes	Yes	Yes	Yes
PD1043-C	Thailand	AS-SE-W	AS-OC	Yes	Yes	Yes	Yes	Yes	Yes
PD1044-C	Thailand	AS-SE-W	AS-OC	Yes	Yes	Yes	Yes	Yes	Yes
PD1046-C	Thailand	AS-SE-W	AS-OC	Yes	Yes	Yes	Yes	Yes	Yes
PD1048-C	Thailand	AS-SE-W	AS-OC	Yes	Yes	Yes	Yes	Yes	Yes
PD1049-C	Thailand	AS-SE-W	AS-OC	Yes	Yes	Yes	Yes	Yes	Yes
PD1050-C	Thailand	AS-SE-W	AS-OC	Yes	Yes	Yes	Yes	Yes	Yes
PD1051-C	Thailand	AS-SE-W	AS-OC	Yes	Yes	Yes	Yes	Yes	Yes
PD1052-C	Thailand	AS-SE-W	AS-OC	Yes	Yes	Yes	Yes	Yes	Yes
PD1053-C	Thailand	AS-SE-W	AS-OC	Yes	Yes	Yes	Yes	Yes	Yes
PD1054-C	Thailand	AS-SE-W	AS-OC	Yes	Yes	Yes	Yes	Yes	Yes
PD1055-C	Thailand	AS-SE-W	AS-OC	Yes	Yes	Yes	Yes	Yes	Yes
PD1056-C	Thailand	AS-SE-W	AS-OC	Yes	Yes	Yes	Yes	Yes	Yes
PD1059-C	Thailand	AS-SE-W	AS-OC	Yes	Yes	Yes	Yes	Yes	Yes
PD1060-C	Thailand	AS-SE-W	AS-OC	Yes	Yes	Yes	Yes	Yes	Yes
PD1061-C	Thailand	AS-SE-W	AS-OC	Yes	Yes	Yes	Yes	Yes	Yes
PD1062-C	Thailand	AS-SE-W	AS-OC	Yes	Yes	Yes	Yes	Yes	Yes
PD1063-C	Thailand	AS-SE-W	AS-OC	Yes	Yes	Yes	Yes	Yes	Yes
PD1066-C	Thailand	AS-SE-W	AS-OC	Yes	Yes	Yes	Yes	Yes	Yes
PD1072-C	Thailand	AS-SE-W	AS-OC	Yes	Yes	Yes	Yes	Yes	Yes
PD1073-C	Thailand	AS-SE-W	AS-OC	Yes	Yes	Yes	Yes	Yes	Yes
PD1074-C	Thailand	AS-SE-W	AS-OC	Yes	Yes	Yes	Yes	Yes	Yes
PD1075-C	Thailand	AS-SE-W	AS-OC	Yes	Yes	Yes	Yes	Yes	Yes
PD1077-C	Thailand	AS-SE-W	AS-OC	Yes	Yes	Yes	Yes	Yes	Yes
PD1079-C	Thailand	AS-SE-W	AS-OC	Yes	Yes	Yes	Yes	Yes	Yes
PD1081-C	Thailand	AS-SE-W	AS-OC	Yes	Yes	Yes	Yes	Yes	Yes
PD1082-C	Thailand	AS-SE-W	AS-OC	Yes	Yes	Yes	Yes	Yes	Yes
PD1084-C	Thailand	AS-SE-W	AS-OC	Yes	Yes	Yes	Yes	Yes	Yes
PD1086-C	Thailand	AS-SE-W	AS-OC	Yes	Yes	Yes	Yes	Yes	Yes
PD1088-C	Thailand	AS-SE-W	AS-OC	Yes	Yes	Yes	Yes	Yes	Yes
PD1091-C	Thailand	AS-SE-W	AS-OC	Yes	Yes	Yes	Yes	Yes	Yes
PD1092-C	Thailand	AS-SE-W	AS-OC	Yes	Yes	Yes	Yes	Yes	Yes
PD1093-C	Thailand	AS-SE-W	AS-OC	Yes	Yes	Yes	Yes	Yes	Yes
PD1095-C	Thailand	AS-SE-W	AS-OC	Yes	Yes	Yes	Yes	Yes	Yes
PD1096-C	Thailand	AS-SE-W	AS-OC	Yes	Yes	Yes	Yes	Yes	Yes
PD1097-C	Thailand	AS-SE-W	AS-OC	Yes	Yes	Yes	Yes	Yes	Yes
PD1098-C	Thailand	AS-SE-W	AS-OC	Yes	Yes	Yes	Yes	Yes	Yes
PD1099-C	Thailand	AS-SE-W	AS-OC	Yes	Yes	Yes	Yes	Yes	Yes
PD1100-C	Thailand	AS-SE-W	AS-OC	Yes	Yes	Yes	Yes	Yes	Yes
PD1101-C	Thailand	AS-SE-W	AS-OC	Yes	Yes	Yes	Yes	Yes	Yes
PD1105-C	Thailand	AS-SE-W	AS-OC	Yes	Yes	Yes	Yes	Yes	Yes
PD1107-C	Thailand	AS-SE-W	AS-OC	Yes	Yes	Yes	Yes	Yes	Yes
PD1109-C	Thailand	AS-SE-W	AS-OC	Yes	Yes	Yes	Yes	Yes	Yes
PD1110-C	Thailand	AS-SE-W	AS-OC	Yes	Yes	Yes	Yes	Yes	Yes
PD1111-C	Thailand	AS-SE-W	AS-OC	Yes	Yes	Yes	Yes	Yes	Yes
PD1112-C	Thailand	AS-SE-W	AS-OC	Yes	Yes	Yes	Yes	Yes	Yes
PD1114-C	Thailand	AS-SE-W	AS-OC	Yes	Yes	Yes	Yes	Yes	Yes
PD1116-C	Thailand	AS-SE-W	AS-OC	Yes	Yes	Yes	Yes	Yes	Yes
PD1118-C	Thailand	AS-SE-W	AS-OC	Yes	Yes	Yes	Yes	Yes	Yes
PD1119-C	Thailand	AS-SE-W	AS-OC	Yes	Yes	Yes	Yes	Yes	Yes
PD1121-C	Thailand	AS-SE-W	AS-OC	Yes	Yes	Yes	Yes	Yes	Yes
PD1122-C	Thailand	AS-SE-W	AS-OC	Yes	Yes	Yes	Yes	Yes	Yes
PD1124-C	Thailand	AS-SE-W	AS-OC	Yes	Yes	Yes	Yes	Yes	Yes
PD1125-C	Thailand	AS-SE-W	AS-OC	Yes	Yes	Yes	Yes	Yes	Yes
PD1127-C	Thailand	AS-SE-W	AS-OC	Yes	Yes	Yes	Yes	Yes	Yes
PD1130-C	Thailand	AS-SE-W	AS-OC	Yes	Yes	Yes	Yes	Yes	Yes
PD1131-C	Thailand	AS-SE-W	AS-OC	Yes	Yes	Yes	Yes	Yes	Yes
PD1133-C	Thailand	AS-SE-W	AS-OC	Yes	Yes	Yes	Yes	Yes	Yes
PD1136-C	Thailand	AS-SE-W	AS-OC	Yes	Yes	Yes	Yes	Yes	Yes
PD1137-C	Thailand	AS-SE-W	AS-OC	Yes	Yes	Yes	Yes	Yes	Yes
PD1138-C	Thailand	AS-SE-W	AS-OC	Yes	Yes	Yes	Yes	Yes	Yes
PD1140-C	Thailand	AS-SE-W	AS-OC	Yes	Yes	Yes	Yes	Yes	Yes
PD1141-C	Thailand	AS-SE-W	AS-OC	Yes	Yes	Yes	Yes	Yes	Yes
PD1142-C	Thailand	AS-SE-W	AS-OC	Yes	Yes	Yes	Yes	Yes	Yes
PD1143-C	Thailand	AS-SE-W	AS-OC	Yes	Yes	Yes	Yes	Yes	Yes
PD1144-C	Thailand	AS-SE-W	AS-OC	Yes	Yes	Yes	Yes	Yes	Yes
PD1145-C	Thailand	AS-SE-W	AS-OC	Yes	Yes	Yes	Yes	Yes	Yes
PD1146-C	Thailand	AS-SE-W	AS-OC	Yes	Yes	Yes	Yes	Yes	Yes
PD1147-C	Thailand	AS-SE-W	AS-OC	Yes	Yes	Yes	Yes	Yes	Yes
PD1148-C	Thailand	AS-SE-W	AS-OC	Yes	Yes	Yes	Yes	Yes	Yes
PD1149-C	Thailand	AS-SE-W	AS-OC	Yes	Yes	Yes	Yes	Yes	Yes
PD1150-C	Thailand	AS-SE-W	AS-OC	Yes	Yes	Yes	Yes	Yes	Yes
PD1153-C	Thailand	AS-SE-W	AS-OC	Yes	Yes	Yes	Yes	Yes	Yes
PD1155-C	Thailand	AS-SE-W	AS-OC	Yes	Yes	Yes	Yes	Yes	Yes
PD1156-C	Thailand	AS-SE-W	AS-OC	Yes	Yes	Yes	Yes	Yes	Yes
PD1157-C	Thailand	AS-SE-W	AS-OC	Yes	Yes	Yes	Yes	Yes	Yes
PD1159-C	Thailand	AS-SE-W	AS-OC	Yes	Yes	Yes	Yes	Yes	Yes
PD1160-C	Thailand	AS-SE-W	AS-OC	Yes	Yes	Yes	Yes	Yes	Yes
PD1161-C	Thailand	AS-SE-W	AS-OC	Yes	Yes	Yes	Yes	Yes	Yes
PD1162-C	Thailand	AS-SE-W	AS-OC	Yes	Yes	Yes	Yes	Yes	Yes
PD1163-C	Thailand	AS-SE-W	AS-OC	Yes	Yes	Yes	Yes	Yes	Yes
PD1164-C	Thailand	AS-SE-W	AS-OC	Yes	Yes	Yes	Yes	Yes	Yes
PD1165-C	Thailand	AS-SE-W	AS-OC	Yes	Yes	Yes	Yes	Yes	Yes
PD1167-C	Thailand	AS-SE-W	AS-OC	Yes	Yes	Yes	Yes	Yes	Yes
PD1168-C	Thailand	AS-SE-W	AS-OC	Yes	Yes	Yes	Yes	Yes	Yes
PD1171-C	Thailand	AS-SE-W	AS-OC	Yes	Yes	Yes	Yes	Yes	Yes
PD1172-C	Thailand	AS-SE-W	AS-OC	Yes	Yes	Yes	Yes	Yes	Yes
PD1174-C	Thailand	AS-SE-W	AS-OC	Yes	Yes	Yes	Yes	Yes	Yes
PD1176-C	Thailand	AS-SE-W	AS-OC	Yes	Yes	Yes	Yes	Yes	Yes
PD1177-C	Thailand	AS-SE-W	AS-OC	Yes	Yes	Yes	Yes	Yes	Yes
PD1178-C	Thailand	AS-SE-W	AS-OC	Yes	Yes	Yes	Yes	Yes	Yes
PD1179-C	Thailand	AS-SE-W	AS-OC	Yes	Yes	Yes	Yes	Yes	Yes
PD1182-C	Thailand	AS-SE-W	AS-OC	Yes	Yes	Yes	Yes	Yes	Yes
PD1183-C	Thailand	AS-SE-W	AS-OC	Yes	Yes	Yes	Yes	Yes	Yes
PD1184-C	Thailand	AS-SE-W	AS-OC	Yes	Yes	Yes	Yes	Yes	Yes
PD1187-C	Thailand	AS-SE-W	AS-OC	Yes	Yes	Yes	Yes	Yes	Yes
PD1188-C	Thailand	AS-SE-W	AS-OC	Yes	Yes	Yes	Yes	Yes	Yes
PD1189-C	Thailand	AS-SE-W	AS-OC	Yes	Yes	Yes	Yes	Yes	Yes
PD1190-C	Thailand	AS-SE-W	AS-OC	Yes	Yes	Yes	Yes	Yes	Yes
PD1191-C	Thailand	AS-SE-W	AS-OC	Yes	Yes	Yes	Yes	Yes	Yes
PD1192-C	Thailand	AS-SE-W	AS-OC	Yes	Yes	Yes	Yes	Yes	Yes
PD1194-C	Thailand	AS-SE-W	AS-OC	Yes	Yes	Yes	Yes	Yes	Yes
PD1195-C	Thailand	AS-SE-W	AS-OC	Yes	Yes	Yes	Yes	Yes	Yes
PD1196-C	Thailand	AS-SE-W	AS-OC	Yes	Yes	Yes	Yes	Yes	Yes
PD1198-C	Thailand	AS-SE-W	AS-OC	Yes	Yes	Yes	Yes	Yes	Yes
PD1199-C	Thailand	AS-SE-W	AS-OC	Yes	Yes	Yes	Yes	Yes	Yes
PD1200-C	Thailand	AS-SE-W	AS-OC	Yes	Yes	Yes	Yes	Yes	Yes
PD1201-C	Thailand	AS-SE-W	AS-OC	Yes	Yes	Yes	Yes	Yes	Yes
PD1202-C	Thailand	AS-SE-W	AS-OC	Yes	Yes	Yes	Yes	Yes	Yes
PD1203-C	Thailand	AS-SE-W	AS-OC	Yes	Yes	Yes	Yes	Yes	Yes
PD1204-C	Thailand	AS-SE-W	AS-OC	Yes	Yes	Yes	Yes	Yes	Yes
PD1205-C	Thailand	AS-SE-W	AS-OC	Yes	Yes	Yes	Yes	Yes	Yes
PD1208-C	Thailand	AS-SE-W	AS-OC	Yes	Yes	Yes	Yes	Yes	Yes
PD1209-C	Thailand	AS-SE-W	AS-OC	Yes	Yes	Yes	Yes	Yes	Yes
PD1210-C	Thailand	AS-SE-W	AS-OC	Yes	Yes	Yes	Yes	Yes	Yes
PD1211-C	Thailand	AS-SE-W	AS-OC	Yes	Yes	Yes	Yes	Yes	Yes
PD1212-C	Thailand	AS-SE-W	AS-OC	Yes	Yes	Yes	Yes	Yes	Yes
PD1213-C	Thailand	AS-SE-W	AS-OC	Yes	Yes	Yes	Yes	Yes	Yes
PD1214-C	Thailand	AS-SE-W	AS-OC	Yes	Yes	Yes	Yes	Yes	Yes
PD1215-C	Thailand	AS-SE-W	AS-OC	Yes	Yes	Yes	Yes	Yes	Yes
PD1216-C	Thailand	AS-SE-W	AS-OC	Yes	Yes	Yes	Yes	Yes	Yes
PD1217-C	Thailand	AS-SE-W	AS-OC	Yes	Yes	Yes	Yes	Yes	Yes
PD1218-C	Thailand	AS-SE-W	AS-OC	Yes	Yes	Yes	Yes	Yes	Yes
PD1219-C	Thailand	AS-SE-W	AS-OC	Yes	Yes	Yes	Yes	Yes	Yes
PD1220-C	Thailand	AS-SE-W	AS-OC	Yes	Yes	Yes	Yes	Yes	Yes
PD1221-C	Thailand	AS-SE-W	AS-OC	Yes	Yes	Yes	Yes	Yes	Yes
PD1222-C	Thailand	AS-SE-W	AS-OC	Yes	Yes	Yes	Yes	Yes	Yes
PD1225-C	Thailand	AS-SE-W	AS-OC	Yes	Yes	Yes	Yes	Yes	Yes
PD1226-C	Thailand	AS-SE-W	AS-OC	Yes	Yes	Yes	Yes	Yes	Yes
PD1228-C	Thailand	AS-SE-W	AS-OC	Yes	Yes	Yes	Yes	Yes	Yes
PD1229-C	Thailand	AS-SE-W	AS-OC	Yes	Yes	Yes	Yes	Yes	Yes
PD1230-C	Thailand	AS-SE-W	AS-OC	Yes	Yes	Yes	Yes	Yes	Yes
PD1231-C	Thailand	AS-SE-W	AS-OC	Yes	Yes	Yes	Yes	Yes	Yes
PD1232-C	Thailand	AS-SE-W	AS-OC	Yes	Yes	Yes	Yes	Yes	Yes
PD1233-C	Thailand	AS-SE-W	AS-OC	Yes	Yes	Yes	Yes	Yes	Yes
PD1234-C	Thailand	AS-SE-W	AS-OC	Yes	Yes	Yes	Yes	Yes	Yes
PD1236-C	Thailand	AS-SE-W	AS-OC	Yes	Yes	Yes	Yes	Yes	Yes
PD1239-C	Thailand	AS-SE-W	AS-OC	Yes	Yes	Yes	Yes	Yes	Yes
PD1240-C	Thailand	AS-SE-W	AS-OC	Yes	Yes	Yes	Yes	Yes	Yes
PD1241-C	Thailand	AS-SE-W	AS-OC	Yes	Yes	Yes	Yes	Yes	Yes
PD1243-C	Thailand	AS-SE-W	AS-OC	Yes	Yes	Yes	Yes	Yes	Yes
PD1244-C	Thailand	AS-SE-W	AS-OC	Yes	Yes	Yes	Yes	Yes	Yes
PD1246-C	Thailand	AS-SE-W	AS-OC	Yes	Yes	Yes	Yes	Yes	Yes
PD1247-C	Thailand	AS-SE-W	AS-OC	Yes	Yes	Yes	Yes	Yes	Yes
PD1249-C	Thailand	AS-SE-W	AS-OC	Yes	Yes	Yes	Yes	Yes	Yes
PD1250-C	Thailand	AS-SE-W	AS-OC	Yes	Yes	Yes	Yes	Yes	Yes
PD1251-C	Thailand	AS-SE-W	AS-OC	Yes	Yes	Yes	Yes	Yes	Yes
PD1252-C	Thailand	AS-SE-W	AS-OC	Yes	Yes	Yes	Yes	Yes	Yes
PD1253-C	Thailand	AS-SE-W	AS-OC	Yes	Yes	Yes	Yes	Yes	Yes
PD1254-C	Thailand	AS-SE-W	AS-OC	Yes	Yes	Yes	Yes	Yes	Yes
PD1255-C	Thailand	AS-SE-W	AS-OC	Yes	Yes	Yes	Yes	Yes	Yes
PD1256-C	Thailand	AS-SE-W	AS-OC	Yes	Yes	Yes	Yes	Yes	Yes
PD1259-C	Thailand	AS-SE-W	AS-OC	Yes	Yes	Yes	Yes	Yes	Yes
PD1261-C	Thailand	AS-SE-W	AS-OC	Yes	Yes	Yes	Yes	Yes	Yes
PD1263-C	Thailand	AS-SE-W	AS-OC	Yes	Yes	Yes	Yes	Yes	Yes
PD1265-C	Thailand	AS-SE-W	AS-OC	Yes	Yes	Yes	Yes	Yes	Yes
PD1266-C	Thailand	AS-SE-W	AS-OC	Yes	Yes	Yes	Yes	Yes	Yes
PD1267-C	Thailand	AS-SE-W	AS-OC	Yes	Yes	Yes	Yes	Yes	Yes
PD1269-C	Thailand	AS-SE-W	AS-OC	Yes	Yes	Yes	Yes	Yes	Yes
PD1271-C	Thailand	AS-SE-W	AS-OC	Yes	Yes	Yes	Yes	Yes	Yes
PD1273-C	Thailand	AS-SE-W	AS-OC	Yes	Yes	Yes	Yes	Yes	Yes
PD1274-C	Thailand	AS-SE-W	AS-OC	Yes	Yes	Yes	Yes	Yes	Yes
PD1277-C	Thailand	AS-SE-W	AS-OC	Yes	Yes	Yes	Yes	Yes	Yes
PD1278-C	Thailand	AS-SE-W	AS-OC	Yes	Yes	Yes	Yes	Yes	Yes
PD1280-C	Thailand	AS-SE-W	AS-OC	Yes	Yes	Yes	Yes	Yes	Yes
PD1281-C	Thailand	AS-SE-W	AS-OC	Yes	Yes	Yes	Yes	Yes	Yes
PD1283-C	Thailand	AS-SE-W	AS-OC	Yes	Yes	Yes	Yes	Yes	Yes
PD1284-C	Thailand	AS-SE-W	AS-OC	Yes	Yes	Yes	Yes	Yes	Yes
PD1285-C	Thailand	AS-SE-W	AS-OC	Yes	Yes	Yes	Yes	Yes	Yes
PD1289-C	Thailand	AS-SE-W	AS-OC	Yes	Yes	Yes	Yes	Yes	Yes
PD1290-C	Thailand	AS-SE-W	AS-OC	Yes	Yes	Yes	Yes	Yes	Yes
PD1291-C	Thailand	AS-SE-W	AS-OC	Yes	Yes	Yes	Yes	Yes	Yes
PD1292-C	Thailand	AS-SE-W	AS-OC	Yes	Yes	Yes	Yes	Yes	Yes
PD1294-C	Thailand	AS-SE-W	AS-OC	Yes	Yes	Yes	Yes	Yes	Yes
PD1295-C	Thailand	AS-SE-W	AS-OC	Yes	Yes	Yes	Yes	Yes	Yes
PD1297-C	Thailand	AS-SE-W	AS-OC	Yes	Yes	Yes	Yes	Yes	Yes
PD1299-C	Thailand	AS-SE-W	AS-OC	Yes	Yes	Yes	Yes	Yes	Yes
PD1300-C	Thailand	AS-SE-W	AS-OC	Yes	Yes	Yes	Yes	Yes	Yes
PD1304-C	Thailand	AS-SE-W	AS-OC	Yes	Yes	Yes	Yes	Yes	Yes
PD1305-C	Thailand	AS-SE-W	AS-OC	Yes	Yes	Yes	Yes	Yes	Yes
PD1306-C	Thailand	AS-SE-W	AS-OC	Yes	Yes	Yes	Yes	Yes	Yes
PD1308-C	Thailand	AS-SE-W	AS-OC	Yes	Yes	Yes	Yes	Yes	Yes
PD1309-C	Thailand	AS-SE-W	AS-OC	Yes	Yes	Yes	Yes	Yes	Yes
PD1310-C	Thailand	AS-SE-W	AS-OC	Yes	Yes	Yes	Yes	Yes	Yes
PD1313-C	Thailand	AS-SE-W	AS-OC	Yes	Yes	Yes	Yes	Yes	Yes
PD1314-C	Thailand	AS-SE-W	AS-OC	Yes	Yes	Yes	Yes	Yes	Yes
PD1318-C	Thailand	AS-SE-W	AS-OC	Yes	Yes	Yes	Yes	Yes	Yes
PD1319-C	Thailand	AS-SE-W	AS-OC	Yes	Yes	Yes	Yes	Yes	Yes
PD1326-C	Thailand	AS-SE-W	AS-OC	Yes	Yes	Yes	Yes	Yes	Yes
PD1329-C	Thailand	AS-SE-W	AS-OC	Yes	Yes	Yes	Yes	Yes	Yes
PD1330-C	Thailand	AS-SE-W	AS-OC	Yes	Yes	Yes	Yes	Yes	Yes
PD1331-C	Thailand	AS-SE-W	AS-OC	Yes	Yes	Yes	Yes	Yes	Yes
PD1332-C	Thailand	AS-SE-W	AS-OC	Yes	Yes	Yes	Yes	Yes	Yes
PD1333-C	Thailand	AS-SE-W	AS-OC	Yes	Yes	Yes	Yes	Yes	Yes
PD1338-C	Thailand	AS-SE-W	AS-OC	Yes	Yes	Yes	Yes	Yes	Yes
PD1339-C	Thailand	AS-SE-W	AS-OC	Yes	Yes	Yes	Yes	Yes	Yes
PD1340-C	Thailand	AS-SE-W	AS-OC	Yes	Yes	Yes	Yes	Yes	Yes
PD1341-C	Thailand	AS-SE-W	AS-OC	Yes	Yes	Yes	Yes	Yes	Yes
PD1345-C	Thailand	AS-SE-W	AS-OC	Yes	Yes	Yes	Yes	Yes	Yes
PD1347-C	Thailand	AS-SE-W	AS-OC	Yes	Yes	Yes	Yes	Yes	Yes
PD1348-C	Thailand	AS-SE-W	AS-OC	Yes	Yes	Yes	Yes	Yes	Yes
PD1350-C	Thailand	AS-SE-W	AS-OC	Yes	Yes	Yes	Yes	Yes	Yes
PD1357-C	Thailand	AS-SE-W	AS-OC	Yes	Yes	Yes	Yes	Yes	Yes
PD1358-C	Thailand	AS-SE-W	AS-OC	Yes	Yes	Yes	Yes	Yes	Yes
PD1360-C	Thailand	AS-SE-W	AS-OC	Yes	Yes	Yes	Yes	Yes	Yes
PD1361-C	Thailand	AS-SE-W	AS-OC	Yes	Yes	Yes	Yes	Yes	Yes
PD1364-C	Thailand	AS-SE-W	AS-OC	Yes	Yes	Yes	Yes	Yes	Yes
PD1366-C	Thailand	AS-SE-W	AS-OC	Yes	Yes	Yes	Yes	Yes	Yes
PD1373-C	Thailand	AS-SE-W	AS-OC	Yes	Yes	Yes	Yes	Yes	Yes
PD1376-C	Thailand	AS-SE-W	AS-OC	Yes	Yes	Yes	Yes	Yes	Yes
PD1380-C	Thailand	AS-SE-W	AS-OC	Yes	Yes	Yes	Yes	Yes	Yes
PD1382-C	Thailand	AS-SE-W	AS-OC	Yes	Yes	Yes	Yes	Yes	Yes
PD1390-C	Thailand	AS-SE-W	AS-OC	Yes	Yes	Yes	Yes	Yes	Yes
PD1391-C	Thailand	AS-SE-W	AS-OC	Yes	Yes	Yes	Yes	Yes	Yes
PD1394-C	Thailand	AS-SE-W	AS-OC	Yes	Yes	Yes	Yes	Yes	Yes
PD1397-C	Thailand	AS-SE-W	AS-OC	Yes	Yes	Yes	Yes	Yes	Yes
PD1399-C	Thailand	AS-SE-W	AS-OC	Yes	Yes	Yes	Yes	Yes	Yes
PD1400-C	Thailand	AS-SE-W	AS-OC	Yes	Yes	Yes	Yes	Yes	Yes
PD1402-C	Thailand	AS-SE-W	AS-OC	Yes	Yes	Yes	Yes	Yes	Yes
PD1403-C	Thailand	AS-SE-W	AS-OC	Yes	Yes	Yes	Yes	Yes	Yes
PD1404-C	Thailand	AS-SE-W	AS-OC	Yes	Yes	Yes	Yes	Yes	Yes
PD1405-C	Thailand	AS-SE-W	AS-OC	Yes	Yes	Yes	Yes	Yes	Yes
PD1406-C	Thailand	AS-SE-W	AS-OC	Yes	Yes	Yes	Yes	Yes	Yes
PD1407-C	Thailand	AS-SE-W	AS-OC	Yes	Yes	Yes	Yes	Yes	Yes
PD1409-C	Thailand	AS-SE-W	AS-OC	Yes	Yes	Yes	Yes	Yes	Yes
PD1411-C	Thailand	AS-SE-W	AS-OC	Yes	Yes	Yes	Yes	Yes	Yes
PD1412-C	Thailand	AS-SE-W	AS-OC	Yes	Yes	Yes	Yes	Yes	Yes
PD1413-C	Thailand	AS-SE-W	AS-OC	Yes	Yes	Yes	Yes	Yes	Yes
PD1415-C	Thailand	AS-SE-W	AS-OC	Yes	Yes	Yes	Yes	Yes	Yes
PD1418-C	Thailand	AS-SE-W	AS-OC	Yes	Yes	Yes	Yes	Yes	Yes
PD1419-C	Thailand	AS-SE-W	AS-OC	Yes	Yes	Yes	Yes	Yes	Yes
PD1420-C	Thailand	AS-SE-W	AS-OC	Yes	Yes	Yes	Yes	Yes	Yes
PD1421-C	Thailand	AS-SE-W	AS-OC	Yes	Yes	Yes	Yes	Yes	Yes
PD1422-C	Thailand	AS-SE-W	AS-OC	Yes	Yes	Yes	Yes	Yes	Yes
PD1426-C	Thailand	AS-SE-W	AS-OC	Yes	Yes	Yes	Yes	Yes	Yes
PD1427-C	Thailand	AS-SE-W	AS-OC	Yes	Yes	Yes	Yes	Yes	Yes
PD1428-C	Thailand	AS-SE-W	AS-OC	Yes	Yes	Yes	Yes	Yes	Yes
PD1430-C	Thailand	AS-SE-W	AS-OC	Yes	Yes	Yes	Yes	Yes	Yes
PD1434-C	Thailand	AS-SE-W	AS-OC	Yes	Yes	Yes	Yes	Yes	Yes
PD1436-C	Thailand	AS-SE-W	AS-OC	Yes	Yes	Yes	Yes	Yes	Yes
PD1440-C	Thailand	AS-SE-W	AS-OC	Yes	Yes	Yes	Yes	Yes	Yes
PD1443-C	Thailand	AS-SE-W	AS-OC	Yes	Yes	Yes	Yes	Yes	Yes
PD1457-C	Thailand	AS-SE-W	AS-OC	Yes	Yes	Yes	Yes	Yes	Yes
PD1462-C	Thailand	AS-SE-W	AS-OC	Yes	Yes	Yes	Yes	Yes	Yes
PD1464-C	Thailand	AS-SE-W	AS-OC	Yes	Yes	Yes	Yes	Yes	Yes
PD1465-C	Thailand	AS-SE-W	AS-OC	Yes	Yes	Yes	Yes	Yes	Yes
PD1466-C	Thailand	AS-SE-W	AS-OC	Yes	Yes	Yes	Yes	Yes	Yes
PD1470-C	Thailand	AS-SE-W	AS-OC	Yes	Yes	Yes	Yes	Yes	Yes
PD1472-C	Thailand	AS-SE-W	AS-OC	Yes	Yes	Yes	Yes	Yes	Yes
PD1474-C	Thailand	AS-SE-W	AS-OC	Yes	Yes	Yes	Yes	Yes	Yes
PD1476-C	Thailand	AS-SE-W	AS-OC	Yes	Yes	Yes	Yes	Yes	Yes
PD1479-C	Thailand	AS-SE-W	AS-OC	Yes	Yes	Yes	Yes	Yes	Yes
PD1480-C	Thailand	AS-SE-W	AS-OC	Yes	Yes	Yes	Yes	Yes	Yes
PD1482-C	Thailand	AS-SE-W	AS-OC	Yes	Yes	Yes	Yes	Yes	Yes
PD1483-C	Thailand	AS-SE-W	AS-OC	Yes	Yes	Yes	Yes	Yes	Yes
PD1484-C	Thailand	AS-SE-W	AS-OC	Yes	Yes	Yes	Yes	Yes	Yes
PD1485-C	Thailand	AS-SE-W	AS-OC	Yes	Yes	Yes	Yes	Yes	Yes
PD1486-C	Thailand	AS-SE-W	AS-OC	Yes	Yes	Yes	Yes	Yes	Yes
PD1487-C	Thailand	AS-SE-W	AS-OC	Yes	Yes	Yes	Yes	Yes	Yes
PD1489-C	Thailand	AS-SE-W	AS-OC	Yes	Yes	Yes	Yes	Yes	Yes
PD1491-C	Thailand	AS-SE-W	AS-OC	Yes	Yes	Yes	Yes	Yes	Yes
PD1493-C	Thailand	AS-SE-W	AS-OC	Yes	Yes	Yes	Yes	Yes	Yes
PD1494-C	Thailand	AS-SE-W	AS-OC	Yes	Yes	Yes	Yes	Yes	Yes
PD1499-C	Thailand	AS-SE-W	AS-OC	Yes	Yes	Yes	Yes	Yes	Yes
PD1505-C	Thailand	AS-SE-W	AS-OC	Yes	Yes	Yes	Yes	Yes	Yes
PD1507-C	Thailand	AS-SE-W	AS-OC	Yes	Yes	Yes	Yes	Yes	Yes
PD1508-C	Thailand	AS-SE-W	AS-OC	Yes	Yes	Yes	Yes	Yes	Yes
PD1510-C	Thailand	AS-SE-W	AS-OC	Yes	Yes	Yes	Yes	Yes	Yes
PD1511-C	Thailand	AS-SE-W	AS-OC	Yes	Yes	Yes	Yes	Yes	Yes
PD1512-C	Thailand	AS-SE-W	AS-OC	Yes	Yes	Yes	Yes	Yes	Yes
PD1513-C	Thailand	AS-SE-W	AS-OC	Yes	Yes	Yes	Yes	Yes	Yes
PD1514-C	Thailand	AS-SE-W	AS-OC	Yes	Yes	Yes	Yes	Yes	Yes
PD1518-C	Thailand	AS-SE-W	AS-OC	Yes	Yes	Yes	Yes	Yes	Yes
PD1582-C	Thailand	AS-SE-E	AS-OC	Yes	Yes	Yes	Yes	Yes	Yes
PD1589-C	Thailand	AS-SE-E	AS-OC	Yes	Yes	Yes	Yes	Yes	Yes
PE0009-CW	Tanzania	AF-E	AF	Yes	Yes	Yes	Yes	Yes	Yes
PE0011-C	Tanzania	AF-E	AF	Yes	Yes	Yes	Yes	Yes	Yes
PE0012-C	Tanzania	AF-E	AF	Yes	Yes	Yes	Yes	Yes	Yes
PE0013-C	Tanzania	AF-E	AF	Yes	Yes	Yes	Yes	Yes	Yes
PE0018-C	Tanzania	AF-E	AF	Yes	Yes	Yes	Yes	Yes	Yes
PE0019-C	Tanzania	AF-E	AF	Yes	Yes	Yes	Yes	Yes	Yes
PE0020-C	Tanzania	AF-E	AF	Yes	Yes	Yes	Yes	Yes	Yes
PE0021-C	Tanzania	AF-E	AF	Yes	Yes	Yes	Yes	Yes	Yes
PE0022-C	Tanzania	AF-E	AF	Yes	Yes	Yes	Yes	Yes	Yes
PE0024-C	Tanzania	AF-E	AF	Yes	Yes	Yes	Yes	Yes	Yes
PE0030-C	Tanzania	AF-E	AF	Yes	Yes	Yes	Yes	Yes	Yes
PE0087-C	Tanzania	AF-E	AF	Yes	Yes	Yes	Yes	Yes	Yes
PE0089-C	Tanzania	AF-E	AF	Yes	Yes	Yes	Yes	Yes	Yes
PE0090-C	Tanzania	AF-E	AF	Yes	Yes	Yes	Yes	Yes	Yes
PE0091-C	Tanzania	AF-E	AF	Yes	Yes	Yes	Yes	Yes	Yes
PE0093-C	Tanzania	AF-E	AF	Yes	Yes	Yes	Yes	Yes	Yes
PE0098-C	Tanzania	AF-E	AF	Yes	Yes	Yes	Yes	Yes	Yes
PE0105-C	Tanzania	AF-E	AF	Yes	Yes	Yes	Yes	Yes	Yes
PE0108-C	Tanzania	AF-E	AF	Yes	Yes	Yes	Yes	Yes	Yes
PE0109-C	Tanzania	AF-E	AF	Yes	Yes	Yes	Yes	Yes	Yes
PE0111-C	Tanzania	AF-E	AF	Yes	Yes	Yes	Yes	Yes	Yes
PE0113-C	Tanzania	AF-E	AF	Yes	Yes	Yes	Yes	Yes	Yes
PE0119-C	Tanzania	AF-E	AF	Yes	Yes	Yes	Yes	Yes	Yes
PE0123-C	Tanzania	AF-E	AF	Yes	Yes	Yes	Yes	Yes	Yes
PE0124-C	Tanzania	AF-E	AF	Yes	Yes	Yes	Yes	Yes	Yes
PE0125-C	Tanzania	AF-E	AF	Yes	Yes	Yes	Yes	Yes	Yes
PE0128-C	Tanzania	AF-E	AF	Yes	Yes	Yes	Yes	Yes	Yes
PE0130-C	Tanzania	AF-E	AF	Yes	Yes	Yes	Yes	Yes	Yes
PE0131-C	Tanzania	AF-E	AF	Yes	Yes	Yes	Yes	Yes	Yes
PE0133-C	Tanzania	AF-E	AF	Yes	Yes	Yes	Yes	Yes	Yes
PE0134-C	Tanzania	AF-E	AF	Yes	Yes	Yes	Yes	Yes	Yes
PE0135-C	Tanzania	AF-E	AF	Yes	Yes	Yes	Yes	Yes	Yes
PE0136-C	Tanzania	AF-E	AF	Yes	Yes	Yes	Yes	Yes	Yes
PE0137-C	Tanzania	AF-E	AF	Yes	Yes	Yes	Yes	Yes	Yes
PE0138-C	Tanzania	AF-E	AF	Yes	Yes	Yes	Yes	Yes	Yes
PE0139-C	Tanzania	AF-E	AF	Yes	Yes	Yes	Yes	Yes	Yes
PE0140-C	Tanzania	AF-E	AF	Yes	Yes	Yes	Yes	Yes	Yes
PE0141-C	Tanzania	AF-E	AF	Yes	Yes	Yes	Yes	Yes	Yes
PE0147-C	Tanzania	AF-E	AF	Yes	Yes	Yes	Yes	Yes	Yes
PE0148-C	Tanzania	AF-E	AF	Yes	Yes	Yes	Yes	Yes	Yes
PE0156-C	Tanzania	AF-E	AF	Yes	Yes	Yes	Yes	Yes	Yes
PE0157-C	Tanzania	AF-E	AF	Yes	Yes	Yes	Yes	Yes	Yes
PE0158-C	Tanzania	AF-E	AF	Yes	Yes	Yes	Yes	Yes	Yes
PE0160-C	Tanzania	AF-E	AF	Yes	Yes	Yes	Yes	Yes	Yes
PE0161-C	Tanzania	AF-E	AF	Yes	Yes	Yes	Yes	Yes	Yes
PE0162-C	Tanzania	AF-E	AF	Yes	Yes	Yes	Yes	Yes	Yes
PE0163-C	Tanzania	AF-E	AF	Yes	Yes	Yes	Yes	Yes	Yes
PE0164-C	Tanzania	AF-E	AF	Yes	Yes	Yes	Yes	Yes	Yes
PE0166-C	Tanzania	AF-E	AF	Yes	Yes	Yes	Yes	Yes	Yes
PE0172-C	Tanzania	AF-E	AF	Yes	Yes	Yes	Yes	Yes	Yes
PE0173-C	Tanzania	AF-E	AF	Yes	Yes	Yes	Yes	Yes	Yes
PE0178-C	Tanzania	AF-E	AF	Yes	Yes	Yes	Yes	Yes	Yes
PE0180-C	Tanzania	AF-E	AF	Yes	Yes	Yes	Yes	Yes	Yes
PE0181-C	Tanzania	AF-E	AF	Yes	Yes	Yes	Yes	Yes	Yes
PE0182-C	Tanzania	AF-E	AF	Yes	Yes	Yes	Yes	Yes	Yes
PE0184-C	Tanzania	AF-E	AF	Yes	Yes	Yes	Yes	Yes	Yes
PE0187-C	Tanzania	AF-E	AF	Yes	Yes	Yes	Yes	Yes	Yes
PE0189-C	Tanzania	AF-E	AF	Yes	Yes	Yes	Yes	Yes	Yes
PE0190-C	Tanzania	AF-E	AF	Yes	Yes	Yes	Yes	Yes	Yes
PE0191-C	Tanzania	AF-E	AF	Yes	Yes	Yes	Yes	Yes	Yes
PE0195-C	Tanzania	AF-E	AF	Yes	Yes	Yes	Yes	Yes	Yes
PE0197-C	Tanzania	AF-E	AF	Yes	Yes	Yes	Yes	Yes	Yes
PE0199-C	Tanzania	AF-E	AF	Yes	Yes	Yes	Yes	Yes	Yes
PE0200-C	Tanzania	AF-E	AF	Yes	Yes	Yes	Yes	Yes	Yes
PE0201-C	Tanzania	AF-E	AF	Yes	Yes	Yes	Yes	Yes	Yes
PE0202-C	Tanzania	AF-E	AF	Yes	Yes	Yes	Yes	Yes	Yes
PE0203-C	Tanzania	AF-E	AF	Yes	Yes	Yes	Yes	Yes	Yes
PE0207-C	Tanzania	AF-E	AF	Yes	Yes	Yes	Yes	Yes	Yes
PE0212-C	Tanzania	AF-E	AF	Yes	Yes	Yes	Yes	Yes	Yes
PE0213-C	Tanzania	AF-E	AF	Yes	Yes	Yes	Yes	Yes	Yes
PE0223-C	Tanzania	AF-E	AF	Yes	Yes	Yes	Yes	Yes	Yes
PE0224-C	Tanzania	AF-E	AF	Yes	Yes	Yes	Yes	Yes	Yes
PE0226-C	Tanzania	AF-E	AF	Yes	Yes	Yes	Yes	Yes	Yes
PE0227-C	Tanzania	AF-E	AF	Yes	Yes	Yes	Yes	Yes	Yes
PE0230-C	Tanzania	AF-E	AF	Yes	Yes	Yes	Yes	Yes	Yes
PE0237-C	Tanzania	AF-E	AF	Yes	Yes	Yes	Yes	Yes	Yes
PE0242-C	Tanzania	AF-E	AF	Yes	Yes	Yes	Yes	Yes	Yes
PE0247-C	Tanzania	AF-E	AF	Yes	Yes	Yes	Yes	Yes	Yes
PE0251-C	Tanzania	AF-E	AF	Yes	Yes	Yes	Yes	Yes	Yes
PE0253-C	Tanzania	AF-E	AF	Yes	Yes	Yes	Yes	Yes	Yes
PE0254-C	Tanzania	AF-E	AF	Yes	Yes	Yes	Yes	Yes	Yes
PE0255-C	Tanzania	AF-E	AF	Yes	Yes	Yes	Yes	Yes	Yes
PE0258-C	Tanzania	AF-E	AF	Yes	Yes	Yes	Yes	Yes	Yes
PE0259-C	Tanzania	AF-E	AF	Yes	Yes	Yes	Yes	Yes	Yes
PE0261-C	Tanzania	AF-E	AF	Yes	Yes	Yes	Yes	Yes	Yes
PE0264-C	Tanzania	AF-E	AF	Yes	Yes	Yes	Yes	Yes	Yes
PE0265-C	Tanzania	AF-E	AF	Yes	Yes	Yes	Yes	Yes	Yes
PE0268-C	Tanzania	AF-E	AF	Yes	Yes	Yes	Yes	Yes	Yes
PE0271-C	Tanzania	AF-E	AF	Yes	Yes	Yes	Yes	Yes	Yes
PE0273-C	Tanzania	AF-E	AF	Yes	Yes	Yes	Yes	Yes	Yes
PE0276-C	Tanzania	AF-E	AF	Yes	Yes	Yes	Yes	Yes	Yes
PE0278-C	Tanzania	AF-E	AF	Yes	Yes	Yes	Yes	Yes	Yes
PE0279-C	Tanzania	AF-E	AF	Yes	Yes	Yes	Yes	Yes	Yes
PE0281-C	Tanzania	AF-E	AF	Yes	Yes	Yes	Yes	Yes	Yes
PE0282-C	Tanzania	AF-E	AF	Yes	Yes	Yes	Yes	Yes	Yes
PE0283-C	Tanzania	AF-E	AF	Yes	Yes	Yes	Yes	Yes	Yes
PE0285-C	Tanzania	AF-E	AF	Yes	Yes	Yes	Yes	Yes	Yes
PE0288-C	Tanzania	AF-E	AF	Yes	Yes	Yes	Yes	Yes	Yes
PE0290-C	Tanzania	AF-E	AF	Yes	Yes	Yes	Yes	Yes	Yes
PE0292-C	Tanzania	AF-E	AF	Yes	Yes	Yes	Yes	Yes	Yes
PE0294-C	Tanzania	AF-E	AF	Yes	Yes	Yes	Yes	Yes	Yes
PE0297-C	Tanzania	AF-E	AF	Yes	Yes	Yes	Yes	Yes	Yes
PE0298-C	Tanzania	AF-E	AF	Yes	Yes	Yes	Yes	Yes	Yes
PE0301-C	Tanzania	AF-E	AF	Yes	Yes	Yes	Yes	Yes	Yes
PE0303-C	Tanzania	AF-E	AF	Yes	Yes	Yes	Yes	Yes	Yes
PE0305-C	Tanzania	AF-E	AF	Yes	Yes	Yes	Yes	Yes	Yes
PE0307-C	Tanzania	AF-E	AF	Yes	Yes	Yes	Yes	Yes	Yes
PE0308-C	Tanzania	AF-E	AF	Yes	Yes	Yes	Yes	Yes	Yes
PE0310-C	Tanzania	AF-E	AF	Yes	Yes	Yes	Yes	Yes	Yes
PE0311-C	Tanzania	AF-E	AF	Yes	Yes	Yes	Yes	Yes	Yes
PE0314-C	Tanzania	AF-E	AF	Yes	Yes	Yes	Yes	Yes	Yes
PE0315-C	Tanzania	AF-E	AF	Yes	Yes	Yes	Yes	Yes	Yes
PE0317-C	Tanzania	AF-E	AF	Yes	Yes	Yes	Yes	Yes	Yes
PE0327-C	Tanzania	AF-E	AF	Yes	Yes	Yes	Yes	Yes	Yes
PE0329-C	Tanzania	AF-E	AF	Yes	Yes	Yes	Yes	Yes	Yes
PE0330-C	Tanzania	AF-E	AF	Yes	Yes	Yes	Yes	Yes	Yes
PE0335-C	Tanzania	AF-E	AF	Yes	Yes	Yes	Yes	Yes	Yes
PE0336-C	Tanzania	AF-E	AF	Yes	Yes	Yes	Yes	Yes	Yes
PE0337-C	Tanzania	AF-E	AF	Yes	Yes	Yes	Yes	Yes	Yes
PE0339-C	Tanzania	AF-E	AF	Yes	Yes	Yes	Yes	Yes	Yes
PE0340-C	Tanzania	AF-E	AF	Yes	Yes	Yes	Yes	Yes	Yes
PE0341-C	Tanzania	AF-E	AF	Yes	Yes	Yes	Yes	Yes	Yes
PE0348-C	Tanzania	AF-E	AF	Yes	Yes	Yes	Yes	Yes	Yes
PE0349-C	Tanzania	AF-E	AF	Yes	Yes	Yes	Yes	Yes	Yes
PE0351-C	Tanzania	AF-E	AF	Yes	Yes	Yes	Yes	Yes	Yes
PE0362-C	Tanzania	AF-E	AF	Yes	Yes	Yes	Yes	Yes	Yes
PE0366-C	Tanzania	AF-E	AF	Yes	Yes	Yes	Yes	Yes	Yes
PE0378-C	Tanzania	AF-E	AF	Yes	Yes	Yes	Yes	Yes	Yes
PE0379-C	Tanzania	AF-E	AF	Yes	Yes	Yes	Yes	Yes	Yes
PE0383-C	Tanzania	AF-E	AF	Yes	Yes	Yes	Yes	Yes	Yes
PE0385-C	Tanzania	AF-E	AF	Yes	Yes	Yes	Yes	Yes	Yes
PE0387-C	Tanzania	AF-E	AF	Yes	Yes	Yes	Yes	Yes	Yes
PE0393-C	Tanzania	AF-E	AF	Yes	Yes	Yes	Yes	Yes	Yes
PE0400-C	Tanzania	AF-E	AF	Yes	Yes	Yes	Yes	Yes	Yes
PE0401-C	Tanzania	AF-E	AF	Yes	Yes	Yes	Yes	Yes	Yes
PE0403-C	Tanzania	AF-E	AF	Yes	Yes	Yes	Yes	Yes	Yes
PE0406-C	Tanzania	AF-E	AF	Yes	Yes	Yes	Yes	Yes	Yes
PE0411-C	Tanzania	AF-E	AF	Yes	Yes	Yes	Yes	Yes	Yes
PE0412-C	Tanzania	AF-E	AF	Yes	Yes	Yes	Yes	Yes	Yes
PE0416-C	Tanzania	AF-E	AF	Yes	Yes	Yes	Yes	Yes	Yes
PE0419-C	Tanzania	AF-E	AF	Yes	Yes	Yes	Yes	Yes	Yes
PE0423-C	Tanzania	AF-E	AF	Yes	Yes	Yes	Yes	Yes	Yes
PE0424-C	Tanzania	AF-E	AF	Yes	Yes	Yes	Yes	Yes	Yes
PE0425-C	Tanzania	AF-E	AF	Yes	Yes	Yes	Yes	Yes	Yes
PE0426-C	Tanzania	AF-E	AF	Yes	Yes	Yes	Yes	Yes	Yes
PE0429-C	Tanzania	AF-E	AF	Yes	Yes	Yes	Yes	Yes	Yes
PE0430-C	Tanzania	AF-E	AF	Yes	Yes	Yes	Yes	Yes	Yes
PE0431-C	Tanzania	AF-E	AF	Yes	Yes	Yes	Yes	Yes	Yes
PE0435-C	Tanzania	AF-E	AF	Yes	Yes	Yes	Yes	Yes	Yes
PE0436-C	Tanzania	AF-E	AF	Yes	Yes	Yes	Yes	Yes	Yes
PE0437-C	Tanzania	AF-E	AF	Yes	Yes	Yes	Yes	Yes	Yes
PE0438-C	Tanzania	AF-E	AF	Yes	Yes	Yes	Yes	Yes	Yes
PE0440-C	Tanzania	AF-E	AF	Yes	Yes	Yes	Yes	Yes	Yes
PE0442-C	Tanzania	AF-E	AF	Yes	Yes	Yes	Yes	Yes	Yes
PE0454-C	Tanzania	AF-E	AF	Yes	Yes	Yes	Yes	Yes	Yes
PE0465-C	Tanzania	AF-E	AF	Yes	Yes	Yes	Yes	Yes	Yes
PE0467-C	Tanzania	AF-E	AF	Yes	Yes	Yes	Yes	Yes	Yes
PE0471-C	Tanzania	AF-E	AF	Yes	Yes	Yes	Yes	Yes	Yes
PE0476-C	Tanzania	AF-E	AF	Yes	Yes	Yes	Yes	Yes	Yes
PE0477-C	Tanzania	AF-E	AF	Yes	Yes	Yes	Yes	Yes	Yes
PE0479-C	Tanzania	AF-E	AF	Yes	Yes	Yes	Yes	Yes	Yes
PE0483-C	Tanzania	AF-E	AF	Yes	Yes	Yes	Yes	Yes	Yes
PE0485-C	Tanzania	AF-E	AF	Yes	Yes	Yes	Yes	Yes	Yes
PE0490-C	Tanzania	AF-E	AF	Yes	Yes	Yes	Yes	Yes	Yes
PE0496-C	Tanzania	AF-E	AF	Yes	Yes	Yes	Yes	Yes	Yes
PE0500-C	Tanzania	AF-E	AF	Yes	Yes	Yes	Yes	Yes	Yes
PE0501-C	Tanzania	AF-E	AF	Yes	Yes	Yes	Yes	Yes	Yes
PE0504-C	Tanzania	AF-E	AF	Yes	Yes	Yes	Yes	Yes	Yes
PE0505-C	Tanzania	AF-E	AF	Yes	Yes	Yes	Yes	Yes	Yes
PE0508-C	Tanzania	AF-E	AF	Yes	Yes	Yes	Yes	Yes	Yes
PE0510-C	Tanzania	AF-E	AF	Yes	Yes	Yes	Yes	Yes	Yes
PE0516-C	Tanzania	AF-E	AF	Yes	Yes	Yes	Yes	Yes	Yes
PE0521-C	Tanzania	AF-E	AF	Yes	Yes	Yes	Yes	Yes	Yes
PE0529-C	Tanzania	AF-E	AF	Yes	Yes	Yes	Yes	Yes	Yes
PE0535-C	Tanzania	AF-E	AF	Yes	Yes	Yes	Yes	Yes	Yes
PE0537-C	Tanzania	AF-E	AF	Yes	Yes	Yes	Yes	Yes	Yes
PE0538-C	Tanzania	AF-E	AF	Yes	Yes	Yes	Yes	Yes	Yes
PE0540-C	Tanzania	AF-E	AF	Yes	Yes	Yes	Yes	Yes	Yes
PE0541-C	Tanzania	AF-E	AF	Yes	Yes	Yes	Yes	Yes	Yes
PE0542-C	Tanzania	AF-E	AF	Yes	Yes	Yes	Yes	Yes	Yes
PE0543-C	Tanzania	AF-E	AF	Yes	Yes	Yes	Yes	Yes	Yes
PE0544-C	Tanzania	AF-E	AF	Yes	Yes	Yes	Yes	Yes	Yes
PE0547-C	Tanzania	AF-E	AF	Yes	Yes	Yes	Yes	Yes	Yes
PE0548-C	Tanzania	AF-E	AF	Yes	Yes	Yes	Yes	Yes	Yes
PE0550-C	Tanzania	AF-E	AF	Yes	Yes	Yes	Yes	Yes	Yes
PE0553-C	Tanzania	AF-E	AF	Yes	Yes	Yes	Yes	Yes	Yes
PE0555-C	Tanzania	AF-E	AF	Yes	Yes	Yes	Yes	Yes	Yes
PF0008-C	Ghana	AF-W	AF	Yes	Yes	Yes	Yes	Yes	Yes
PF0011-C	Ghana	AF-W	AF	Yes	Yes	Yes	Yes	Yes	Yes
PF0020-C	Ghana	AF-W	AF	Yes	Yes	Yes	Yes	Yes	Yes
PF0025-C	Ghana	AF-W	AF	Yes	Yes	Yes	Yes	Yes	Yes
PF0028-C	Ghana	AF-W	AF	Yes	Yes	Yes	Yes	Yes	Yes
PF0031-C	Ghana	AF-W	AF	Yes	Yes	Yes	Yes	Yes	Yes
PF0035-C	Ghana	AF-W	AF	Yes	Yes	Yes	Yes	Yes	Yes
PF0037-C	Ghana	AF-W	AF	Yes	Yes	Yes	Yes	Yes	Yes
PF0041-C	Ghana	AF-W	AF	Yes	Yes	Yes	Yes	Yes	Yes
PF0042-C	Ghana	AF-W	AF	Yes	Yes	Yes	Yes	Yes	Yes
PF0043-C	Ghana	AF-W	AF	Yes	Yes	Yes	Yes	Yes	Yes
PF0045-C	Ghana	AF-W	AF	Yes	Yes	Yes	Yes	Yes	Yes
PF0052-C	Ghana	AF-W	AF	Yes	Yes	Yes	Yes	Yes	Yes
PF0053-C	Ghana	AF-W	AF	Yes	Yes	Yes	Yes	Yes	Yes
PF0058-C	Ghana	AF-W	AF	Yes	Yes	Yes	Yes	Yes	Yes
PF0062-C	Ghana	AF-W	AF	Yes	Yes	Yes	Yes	Yes	Yes
PF0063-C	Ghana	AF-W	AF	Yes	Yes	Yes	Yes	Yes	Yes
PF0066-C	Ghana	AF-W	AF	Yes	Yes	Yes	Yes	Yes	Yes
PF0073-C	Ghana	AF-W	AF	Yes	Yes	Yes	Yes	Yes	Yes
PF0074-C	Ghana	AF-W	AF	Yes	Yes	Yes	Yes	Yes	Yes
PF0079-C	Ghana	AF-W	AF	Yes	Yes	Yes	Yes	Yes	Yes
PF0089-C	Ghana	AF-W	AF	Yes	Yes	Yes	Yes	Yes	Yes
PF0092-C	Ghana	AF-W	AF	Yes	Yes	Yes	Yes	Yes	Yes
PF0100-C	Ghana	AF-W	AF	Yes	Yes	Yes	Yes	Yes	Yes
PF0105-C	Ghana	AF-W	AF	Yes	Yes	Yes	Yes	Yes	Yes
PF0106-C	Ghana	AF-W	AF	Yes	Yes	Yes	Yes	Yes	Yes
PF0107-C	Ghana	AF-W	AF	Yes	Yes	Yes	Yes	Yes	Yes
PF0108-C	Ghana	AF-W	AF	Yes	Yes	Yes	Yes	Yes	Yes
PF0115-C	Ghana	AF-W	AF	Yes	Yes	Yes	Yes	Yes	Yes
PF0117-C	Ghana	AF-W	AF	Yes	Yes	Yes	Yes	Yes	Yes
PF0119-C	Ghana	AF-W	AF	Yes	Yes	Yes	Yes	Yes	Yes
PF0121-C	Ghana	AF-W	AF	Yes	Yes	Yes	Yes	Yes	Yes
PF0122-C	Ghana	AF-W	AF	Yes	Yes	Yes	Yes	Yes	Yes
PF0127-C	Ghana	AF-W	AF	Yes	Yes	Yes	Yes	Yes	Yes
PF0129-C	Ghana	AF-W	AF	Yes	Yes	Yes	Yes	Yes	Yes
PF0136-C	Ghana	AF-W	AF	Yes	Yes	Yes	Yes	Yes	Yes
PF0137-C	Ghana	AF-W	AF	Yes	Yes	Yes	Yes	Yes	Yes
PF0142-C	Ghana	AF-W	AF	Yes	Yes	Yes	Yes	Yes	Yes
PF0143-C	Ghana	AF-W	AF	Yes	Yes	Yes	Yes	Yes	Yes
PF0145-C	Ghana	AF-W	AF	Yes	Yes	Yes	Yes	Yes	Yes
PF0148-C	Ghana	AF-W	AF	Yes	Yes	Yes	Yes	Yes	Yes
PF0151-C	Ghana	AF-W	AF	Yes	Yes	Yes	Yes	Yes	Yes
PF0152-C	Ghana	AF-W	AF	Yes	Yes	Yes	Yes	Yes	Yes
PF0156-C	Ghana	AF-W	AF	Yes	Yes	Yes	Yes	Yes	Yes
PF0157-C	Ghana	AF-W	AF	Yes	Yes	Yes	Yes	Yes	Yes
PF0158-C	Ghana	AF-W	AF	Yes	Yes	Yes	Yes	Yes	Yes
PF0159-C	Ghana	AF-W	AF	Yes	Yes	Yes	Yes	Yes	Yes
PF0161-C	Ghana	AF-W	AF	Yes	Yes	Yes	Yes	Yes	Yes
PF0162-C	Ghana	AF-W	AF	Yes	Yes	Yes	Yes	Yes	Yes
PF0163-C	Ghana	AF-W	AF	Yes	Yes	Yes	Yes	Yes	Yes
PF0164-C	Ghana	AF-W	AF	Yes	Yes	Yes	Yes	Yes	Yes
PF0167-C	Ghana	AF-W	AF	Yes	Yes	Yes	Yes	Yes	Yes
PF0168-C	Ghana	AF-W	AF	Yes	Yes	Yes	Yes	Yes	Yes
PF0170-C	Ghana	AF-W	AF	Yes	Yes	Yes	Yes	Yes	Yes
PF0172-C	Ghana	AF-W	AF	Yes	Yes	Yes	Yes	Yes	Yes
PF0175-C	Ghana	AF-W	AF	Yes	Yes	Yes	Yes	Yes	Yes
PF0176-C	Ghana	AF-W	AF	Yes	Yes	Yes	Yes	Yes	Yes
PF0178-C	Ghana	AF-W	AF	Yes	Yes	Yes	Yes	Yes	Yes
PF0180-C	Ghana	AF-W	AF	Yes	Yes	Yes	Yes	Yes	Yes
PF0184-C	Ghana	AF-W	AF	Yes	Yes	Yes	Yes	Yes	Yes
PF0185-C	Ghana	AF-W	AF	Yes	Yes	Yes	Yes	Yes	Yes
PF0188-C	Ghana	AF-W	AF	Yes	Yes	Yes	Yes	Yes	Yes
PF0193-C	Ghana	AF-W	AF	Yes	Yes	Yes	Yes	Yes	Yes
PF0197-C	Ghana	AF-W	AF	Yes	Yes	Yes	Yes	Yes	Yes
PF0203-C	Ghana	AF-W	AF	Yes	Yes	Yes	Yes	Yes	Yes
PF0204-C	Ghana	AF-W	AF	Yes	Yes	Yes	Yes	Yes	Yes
PF0206-C	Ghana	AF-W	AF	Yes	Yes	Yes	Yes	Yes	Yes
PF0211-C	Ghana	AF-W	AF	Yes	Yes	Yes	Yes	Yes	Yes
PF0212-C	Ghana	AF-W	AF	Yes	Yes	Yes	Yes	Yes	Yes
PF0214-C	Ghana	AF-W	AF	Yes	Yes	Yes	Yes	Yes	Yes
PF0219-C	Ghana	AF-W	AF	Yes	Yes	Yes	Yes	Yes	Yes
PF0221-C	Ghana	AF-W	AF	Yes	Yes	Yes	Yes	Yes	Yes
PF0222-C	Ghana	AF-W	AF	Yes	Yes	Yes	Yes	Yes	Yes
PF0225-C	Ghana	AF-W	AF	Yes	Yes	Yes	Yes	Yes	Yes
PF0231-C	Ghana	AF-W	AF	Yes	Yes	Yes	Yes	Yes	Yes
PF0234-C	Ghana	AF-W	AF	Yes	Yes	Yes	Yes	Yes	Yes
PF0235-C	Ghana	AF-W	AF	Yes	Yes	Yes	Yes	Yes	Yes
PF0239-C	Ghana	AF-W	AF	Yes	Yes	Yes	Yes	Yes	Yes
PF0240-C	Ghana	AF-W	AF	Yes	Yes	Yes	Yes	Yes	Yes
PF0241-C	Ghana	AF-W	AF	Yes	Yes	Yes	Yes	Yes	Yes
PF0245-C	Ghana	AF-W	AF	Yes	Yes	Yes	Yes	Yes	Yes
PF0246-C	Ghana	AF-W	AF	Yes	Yes	Yes	Yes	Yes	Yes
PF0248-C	Ghana	AF-W	AF	Yes	Yes	Yes	Yes	Yes	Yes
PF0250-C	Ghana	AF-W	AF	Yes	Yes	Yes	Yes	Yes	Yes
PF0252-C	Ghana	AF-W	AF	Yes	Yes	Yes	Yes	Yes	Yes
PF0254-C	Ghana	AF-W	AF	Yes	Yes	Yes	Yes	Yes	Yes
PF0255-C	Ghana	AF-W	AF	Yes	Yes	Yes	Yes	Yes	Yes
PF0259-C	Ghana	AF-W	AF	Yes	Yes	Yes	Yes	Yes	Yes
PF0260-C	Ghana	AF-W	AF	Yes	Yes	Yes	Yes	Yes	Yes
PF0261-C	Ghana	AF-W	AF	Yes	Yes	Yes	Yes	Yes	Yes
PF0263-C	Ghana	AF-W	AF	Yes	Yes	Yes	Yes	Yes	Yes
PF0266-C	Ghana	AF-W	AF	Yes	Yes	Yes	Yes	Yes	Yes
PF0267-C	Ghana	AF-W	AF	Yes	Yes	Yes	Yes	Yes	Yes
PF0268-C	Ghana	AF-W	AF	Yes	Yes	Yes	Yes	Yes	Yes
PF0269-C	Ghana	AF-W	AF	Yes	Yes	Yes	Yes	Yes	Yes
PF0272-C	Ghana	AF-W	AF	Yes	Yes	Yes	Yes	Yes	Yes
PF0276-C	Ghana	AF-W	AF	Yes	Yes	Yes	Yes	Yes	Yes
PF0277-C	Ghana	AF-W	AF	Yes	Yes	Yes	Yes	Yes	Yes
PF0279-C	Ghana	AF-W	AF	Yes	Yes	Yes	Yes	Yes	Yes
PF0282-C	Ghana	AF-W	AF	Yes	Yes	Yes	Yes	Yes	Yes
PF0285-C	Ghana	AF-W	AF	Yes	Yes	Yes	Yes	Yes	Yes
PF0286-C	Ghana	AF-W	AF	Yes	Yes	Yes	Yes	Yes	Yes
PF0287-C	Ghana	AF-W	AF	Yes	Yes	Yes	Yes	Yes	Yes
PF0288-C	Ghana	AF-W	AF	Yes	Yes	Yes	Yes	Yes	Yes
PF0289-C	Ghana	AF-W	AF	Yes	Yes	Yes	Yes	Yes	Yes
PF0290-C	Ghana	AF-W	AF	Yes	Yes	Yes	Yes	Yes	Yes
PF0298-C	Ghana	AF-W	AF	Yes	Yes	Yes	Yes	Yes	Yes
PF0299-C	Ghana	AF-W	AF	Yes	Yes	Yes	Yes	Yes	Yes
PF0301-C	Ghana	AF-W	AF	Yes	Yes	Yes	Yes	Yes	Yes
PF0304-C	Ghana	AF-W	AF	Yes	Yes	Yes	Yes	Yes	Yes
PF0306-C	Ghana	AF-W	AF	Yes	Yes	Yes	Yes	Yes	Yes
PF0309-C	Ghana	AF-W	AF	Yes	Yes	Yes	Yes	Yes	Yes
PF0311-C	Ghana	AF-W	AF	Yes	Yes	Yes	Yes	Yes	Yes
PF0314-C	Ghana	AF-W	AF	Yes	Yes	Yes	Yes	Yes	Yes
PF0323-C	Ghana	AF-W	AF	Yes	Yes	Yes	Yes	Yes	Yes
PF0326-C	Ghana	AF-W	AF	Yes	Yes	Yes	Yes	Yes	Yes
PF0328-C	Ghana	AF-W	AF	Yes	Yes	Yes	Yes	Yes	Yes
PF0329-C	Ghana	AF-W	AF	Yes	Yes	Yes	Yes	Yes	Yes
PF0330-C	Ghana	AF-W	AF	Yes	Yes	Yes	Yes	Yes	Yes
PF0332-C	Ghana	AF-W	AF	Yes	Yes	Yes	Yes	Yes	Yes
PF0334-C	Ghana	AF-W	AF	Yes	Yes	Yes	Yes	Yes	Yes
PF0339-C	Ghana	AF-W	AF	Yes	Yes	Yes	Yes	Yes	Yes
PF0341-C	Ghana	AF-W	AF	Yes	Yes	Yes	Yes	Yes	Yes
PF0344-C	Ghana	AF-W	AF	Yes	Yes	Yes	Yes	Yes	Yes
PF0347-C	Ghana	AF-W	AF	Yes	Yes	Yes	Yes	Yes	Yes
PF0366-C	Ghana	AF-W	AF	Yes	Yes	Yes	Yes	Yes	Yes
PF0369-C	Ghana	AF-W	AF	Yes	Yes	Yes	Yes	Yes	Yes
PF0371-C	Ghana	AF-W	AF	Yes	Yes	Yes	Yes	Yes	Yes
PF0372-C	Ghana	AF-W	AF	Yes	Yes	Yes	Yes	Yes	Yes
PF0383-C	Ghana	AF-W	AF	Yes	Yes	Yes	Yes	Yes	Yes
PF0393-CW	Ghana	AF-W	AF	Yes	Yes	Yes	Yes	Yes	Yes
PF0397-C	Ghana	AF-W	AF	Yes	Yes	Yes	Yes	Yes	Yes
PF0400-C	Ghana	AF-W	AF	Yes	Yes	Yes	Yes	Yes	Yes
PF0401-C	Ghana	AF-W	AF	Yes	Yes	Yes	Yes	Yes	Yes
PF0405-C	Ghana	AF-W	AF	Yes	Yes	Yes	Yes	Yes	Yes
PF0406-C	Ghana	AF-W	AF	Yes	Yes	Yes	Yes	Yes	Yes
PF0407-C	Ghana	AF-W	AF	Yes	Yes	Yes	Yes	Yes	Yes
PF0409-C	Ghana	AF-W	AF	Yes	Yes	Yes	Yes	Yes	Yes
PF0410-CW	Ghana	AF-W	AF	Yes	Yes	Yes	Yes	Yes	Yes
PF0411-C	Ghana	AF-W	AF	Yes	Yes	Yes	Yes	Yes	Yes
PF0413-C	Ghana	AF-W	AF	Yes	Yes	Yes	Yes	Yes	Yes
PF0414-C	Ghana	AF-W	AF	Yes	Yes	Yes	Yes	Yes	Yes
PF0417-C	Ghana	AF-W	AF	Yes	Yes	Yes	Yes	Yes	Yes
PF0419-C	Ghana	AF-W	AF	Yes	Yes	Yes	Yes	Yes	Yes
PF0422-C	Ghana	AF-W	AF	Yes	Yes	Yes	Yes	Yes	Yes
PF0423-C	Ghana	AF-W	AF	Yes	Yes	Yes	Yes	Yes	Yes
PF0425-C	Ghana	AF-W	AF	Yes	Yes	Yes	Yes	Yes	Yes
PF0427-C	Ghana	AF-W	AF	Yes	Yes	Yes	Yes	Yes	Yes
PF0428-CW	Ghana	AF-W	AF	Yes	Yes	Yes	Yes	Yes	Yes
PF0431-C	Ghana	AF-W	AF	Yes	Yes	Yes	Yes	Yes	Yes
PF0437-C	Ghana	AF-W	AF	Yes	Yes	Yes	Yes	Yes	Yes
PF0438-CW	Ghana	AF-W	AF	Yes	Yes	Yes	Yes	Yes	Yes
PF0439-C	Ghana	AF-W	AF	Yes	Yes	Yes	Yes	Yes	Yes
PF0440-C	Ghana	AF-W	AF	Yes	Yes	Yes	Yes	Yes	Yes
PF0441-CW	Ghana	AF-W	AF	Yes	Yes	Yes	Yes	Yes	Yes
PF0445-C	Ghana	AF-W	AF	Yes	Yes	Yes	Yes	Yes	Yes
PF0446-CW	Ghana	AF-W	AF	Yes	Yes	Yes	Yes	Yes	Yes
PF0450-C	Ghana	AF-W	AF	Yes	Yes	Yes	Yes	Yes	Yes
PF0451-C	Ghana	AF-W	AF	Yes	Yes	Yes	Yes	Yes	Yes
PF0452-C	Ghana	AF-W	AF	Yes	Yes	Yes	Yes	Yes	Yes
PF0453-C	Ghana	AF-W	AF	Yes	Yes	Yes	Yes	Yes	Yes
PF0454-C	Ghana	AF-W	AF	Yes	Yes	Yes	Yes	Yes	Yes
PF0456-C	Ghana	AF-W	AF	Yes	Yes	Yes	Yes	Yes	Yes
PF0472-C	Ghana	AF-W	AF	Yes	Yes	Yes	Yes	Yes	Yes
PF0473-C	Ghana	AF-W	AF	Yes	Yes	Yes	Yes	Yes	Yes
PF0480-C	Ghana	AF-W	AF	Yes	Yes	Yes	Yes	Yes	Yes
PF0482-C	Ghana	AF-W	AF	Yes	Yes	Yes	Yes	Yes	Yes
PF0489-C	Ghana	AF-W	AF	Yes	Yes	Yes	Yes	Yes	Yes
PF0491-C	Ghana	AF-W	AF	Yes	Yes	Yes	Yes	Yes	Yes
PF0492-C	Ghana	AF-W	AF	Yes	Yes	Yes	Yes	Yes	Yes
PF0494-C	Ghana	AF-W	AF	Yes	Yes	Yes	Yes	Yes	Yes
PF0499-C	Ghana	AF-W	AF	Yes	Yes	Yes	Yes	Yes	Yes
PF0507-C	Ghana	AF-W	AF	Yes	Yes	Yes	Yes	Yes	Yes
PF0513-C	Ghana	AF-W	AF	Yes	Yes	Yes	Yes	Yes	Yes
PF0515-C	Ghana	AF-W	AF	Yes	Yes	Yes	Yes	Yes	Yes
PF0518-C	Ghana	AF-W	AF	Yes	Yes	Yes	Yes	Yes	Yes
PF0519-C	Ghana	AF-W	AF	Yes	Yes	Yes	Yes	Yes	Yes
PF0525-C	Ghana	AF-W	AF	Yes	Yes	Yes	Yes	Yes	Yes
PF0531-C	Ghana	AF-W	AF	Yes	Yes	Yes	Yes	Yes	Yes
PF0542-C	Ghana	AF-W	AF	Yes	Yes	Yes	Yes	Yes	Yes
PF0556-C	Ghana	AF-W	AF	Yes	Yes	Yes	Yes	Yes	Yes
PF0559-C	Ghana	AF-W	AF	Yes	Yes	Yes	Yes	Yes	Yes
PF0560-C	Ghana	AF-W	AF	Yes	Yes	Yes	Yes	Yes	Yes
PF0578-C	Ghana	AF-W	AF	Yes	Yes	Yes	Yes	Yes	Yes
PF0584-C	Ghana	AF-W	AF	Yes	Yes	Yes	Yes	Yes	Yes
PF0590-C	Ghana	AF-W	AF	Yes	Yes	Yes	Yes	Yes	Yes
PF0597-C	Ghana	AF-W	AF	Yes	Yes	Yes	Yes	Yes	Yes
PF0599-C	Ghana	AF-W	AF	Yes	Yes	Yes	Yes	Yes	Yes
PF0604-C	Ghana	AF-W	AF	Yes	Yes	Yes	Yes	Yes	Yes
PF0606-C	Ghana	AF-W	AF	Yes	Yes	Yes	Yes	Yes	Yes
PF0608-C	Ghana	AF-W	AF	Yes	Yes	Yes	Yes	Yes	Yes
PF0609-C	Ghana	AF-W	AF	Yes	Yes	Yes	Yes	Yes	Yes
PF0610-C	Ghana	AF-W	AF	Yes	Yes	Yes	Yes	Yes	Yes
PF0612-C	Ghana	AF-W	AF	Yes	Yes	Yes	Yes	Yes	Yes
PF0614-C	Ghana	AF-W	AF	Yes	Yes	Yes	Yes	Yes	Yes
PF0617-C	Ghana	AF-W	AF	Yes	Yes	Yes	Yes	Yes	Yes
PF0632-C	Ghana	AF-W	AF	Yes	Yes	Yes	Yes	Yes	Yes
PF0633-C	Ghana	AF-W	AF	Yes	Yes	Yes	Yes	Yes	Yes
PF0635-C	Ghana	AF-W	AF	Yes	Yes	Yes	Yes	Yes	Yes
PF0638-C	Ghana	AF-W	AF	Yes	Yes	Yes	Yes	Yes	Yes
PF0650-C	Ghana	AF-W	AF	Yes	Yes	Yes	Yes	Yes	Yes
PF0655-C	Ghana	AF-W	AF	Yes	Yes	Yes	Yes	Yes	Yes
PF0661-C	Ghana	AF-W	AF	Yes	Yes	Yes	Yes	Yes	Yes
PF0666-C	Ghana	AF-W	AF	Yes	Yes	Yes	Yes	Yes	Yes
PF0667-C	Ghana	AF-W	AF	Yes	Yes	Yes	Yes	Yes	Yes
PF0668-C	Ghana	AF-W	AF	Yes	Yes	Yes	Yes	Yes	Yes
PF0670-C	Ghana	AF-W	AF	Yes	Yes	Yes	Yes	Yes	Yes
PF0674-C	Ghana	AF-W	AF	Yes	Yes	Yes	Yes	Yes	Yes
PF0676-C	Ghana	AF-W	AF	Yes	Yes	Yes	Yes	Yes	Yes
PF0678-C	Ghana	AF-W	AF	Yes	Yes	Yes	Yes	Yes	Yes
PF0680-C	Ghana	AF-W	AF	Yes	Yes	Yes	Yes	Yes	Yes
PF0681-C	Ghana	AF-W	AF	Yes	Yes	Yes	Yes	Yes	Yes
PF0685-C	Ghana	AF-W	AF	Yes	Yes	Yes	Yes	Yes	Yes
PF0686-C	Ghana	AF-W	AF	Yes	Yes	Yes	Yes	Yes	Yes
PF0687-C	Ghana	AF-W	AF	Yes	Yes	Yes	Yes	Yes	Yes
PF0689-C	Ghana	AF-W	AF	Yes	Yes	Yes	Yes	Yes	Yes
PF0690-C	Ghana	AF-W	AF	Yes	Yes	Yes	Yes	Yes	Yes
PF0691-C	Ghana	AF-W	AF	Yes	Yes	Yes	Yes	Yes	Yes
PF0692-C	Ghana	AF-W	AF	Yes	Yes	Yes	Yes	Yes	Yes
PF0694-C	Ghana	AF-W	AF	Yes	Yes	Yes	Yes	Yes	Yes
PF0696-C	Ghana	AF-W	AF	Yes	Yes	Yes	Yes	Yes	Yes
PF0697-C	Ghana	AF-W	AF	Yes	Yes	Yes	Yes	Yes	Yes
PF0698-C	Ghana	AF-W	AF	Yes	Yes	Yes	Yes	Yes	Yes
PF0701-C	Ghana	AF-W	AF	Yes	Yes	Yes	Yes	Yes	Yes
PF0704-C	Ghana	AF-W	AF	Yes	Yes	Yes	Yes	Yes	Yes
PF0706-C	Ghana	AF-W	AF	Yes	Yes	Yes	Yes	Yes	Yes
PF0707-C	Ghana	AF-W	AF	Yes	Yes	Yes	Yes	Yes	Yes
PF0712-C	Ghana	AF-W	AF	Yes	Yes	Yes	Yes	Yes	Yes
PF0715-C	Ghana	AF-W	AF	Yes	Yes	Yes	Yes	Yes	Yes
PF0720-C	Ghana	AF-W	AF	Yes	Yes	Yes	Yes	Yes	Yes
PF0722-C	Ghana	AF-W	AF	Yes	Yes	Yes	Yes	Yes	Yes
PF0723-C	Ghana	AF-W	AF	Yes	Yes	Yes	Yes	Yes	Yes
PF0725-C	Ghana	AF-W	AF	Yes	Yes	Yes	Yes	Yes	Yes
PF0728-C	Ghana	AF-W	AF	Yes	Yes	Yes	Yes	Yes	Yes
PF0729-C	Ghana	AF-W	AF	Yes	Yes	Yes	Yes	Yes	Yes
PF0730-C	Ghana	AF-W	AF	Yes	Yes	Yes	Yes	Yes	Yes
PF0733-C	Ghana	AF-W	AF	Yes	Yes	Yes	Yes	Yes	Yes
PF0737-C	Ghana	AF-W	AF	Yes	Yes	Yes	Yes	Yes	Yes
PF0738-C	Ghana	AF-W	AF	Yes	Yes	Yes	Yes	Yes	Yes
PF0741-C	Ghana	AF-W	AF	Yes	Yes	Yes	Yes	Yes	Yes
PF0742-C	Ghana	AF-W	AF	Yes	Yes	Yes	Yes	Yes	Yes
PF0744-C	Ghana	AF-W	AF	Yes	Yes	Yes	Yes	Yes	Yes
PF0745-C	Ghana	AF-W	AF	Yes	Yes	Yes	Yes	Yes	Yes
PF0747-C	Ghana	AF-W	AF	Yes	Yes	Yes	Yes	Yes	Yes
PF0748-C	Ghana	AF-W	AF	Yes	Yes	Yes	Yes	Yes	Yes
PF0751-C	Ghana	AF-W	AF	Yes	Yes	Yes	Yes	Yes	Yes
PF0754-C	Ghana	AF-W	AF	Yes	Yes	Yes	Yes	Yes	Yes
PF0755-C	Ghana	AF-W	AF	Yes	Yes	Yes	Yes	Yes	Yes
PF0756-C	Ghana	AF-W	AF	Yes	Yes	Yes	Yes	Yes	Yes
PF0760-C	Ghana	AF-W	AF	Yes	Yes	Yes	Yes	Yes	Yes
PF0761-C	Ghana	AF-W	AF	Yes	Yes	Yes	Yes	Yes	Yes
PF0766-C	Ghana	AF-W	AF	Yes	Yes	Yes	Yes	Yes	Yes
PF0767-C	Ghana	AF-W	AF	Yes	Yes	Yes	Yes	Yes	Yes
PF0768-C	Ghana	AF-W	AF	Yes	Yes	Yes	Yes	Yes	Yes
PF0769-C	Ghana	AF-W	AF	Yes	Yes	Yes	Yes	Yes	Yes
PF0773-C	Ghana	AF-W	AF	Yes	Yes	Yes	Yes	Yes	Yes
PF0778-C	Ghana	AF-W	AF	Yes	Yes	Yes	Yes	Yes	Yes
PF0780-C	Ghana	AF-W	AF	Yes	Yes	Yes	Yes	Yes	Yes
PF0782-C	Ghana	AF-W	AF	Yes	Yes	Yes	Yes	Yes	Yes
PF0783-C	Ghana	AF-W	AF	Yes	Yes	Yes	Yes	Yes	Yes
PF0785-C	Ghana	AF-W	AF	Yes	Yes	Yes	Yes	Yes	Yes
PF0786-C	Ghana	AF-W	AF	Yes	Yes	Yes	Yes	Yes	Yes
PF0789-C	Ghana	AF-W	AF	Yes	Yes	Yes	Yes	Yes	Yes
PF0798-C	Ghana	AF-W	AF	Yes	Yes	Yes	Yes	Yes	Yes
PF0802-C	Ghana	AF-W	AF	Yes	Yes	Yes	Yes	Yes	Yes
PF0803-C	Ghana	AF-W	AF	Yes	Yes	Yes	Yes	Yes	Yes
PF0807-C	Ghana	AF-W	AF	Yes	Yes	Yes	Yes	Yes	Yes
PF0809-C	Ghana	AF-W	AF	Yes	Yes	Yes	Yes	Yes	Yes
PF0811-C	Ghana	AF-W	AF	Yes	Yes	Yes	Yes	Yes	Yes
PF0816-C	Ghana	AF-W	AF	Yes	Yes	Yes	Yes	Yes	Yes
PF0817-C	Ghana	AF-W	AF	Yes	Yes	Yes	Yes	Yes	Yes
PF0818-C	Ghana	AF-W	AF	Yes	Yes	Yes	Yes	Yes	Yes
PF0820-C	Ghana	AF-W	AF	Yes	Yes	Yes	Yes	Yes	Yes
PF0822-C	Ghana	AF-W	AF	Yes	Yes	Yes	Yes	Yes	Yes
PF0823-C	Ghana	AF-W	AF	Yes	Yes	Yes	Yes	Yes	Yes
PF0826-C	Ghana	AF-W	AF	Yes	Yes	Yes	Yes	Yes	Yes
PF0827-C	Ghana	AF-W	AF	Yes	Yes	Yes	Yes	Yes	Yes
PF0832-C	Ghana	AF-W	AF	Yes	Yes	Yes	Yes	Yes	Yes
PF0833-C	Ghana	AF-W	AF	Yes	Yes	Yes	Yes	Yes	Yes
PF0835-C	Ghana	AF-W	AF	Yes	Yes	Yes	Yes	Yes	Yes
PF0838-C	Ghana	AF-W	AF	Yes	Yes	Yes	Yes	Yes	Yes
PF0841-C	Ghana	AF-W	AF	Yes	Yes	Yes	Yes	Yes	Yes
PF0842-C	Ghana	AF-W	AF	Yes	Yes	Yes	Yes	Yes	Yes
PF0843-C	Ghana	AF-W	AF	Yes	Yes	Yes	Yes	Yes	Yes
PF0846-C	Ghana	AF-W	AF	Yes	Yes	Yes	Yes	Yes	Yes
PF0854-C	Ghana	AF-W	AF	Yes	Yes	Yes	Yes	Yes	Yes
PF0856-C	Ghana	AF-W	AF	Yes	Yes	Yes	Yes	Yes	Yes
PF0860-C	Ghana	AF-W	AF	Yes	Yes	Yes	Yes	Yes	Yes
PF0861-C	Ghana	AF-W	AF	Yes	Yes	Yes	Yes	Yes	Yes
PF0872-C	Ghana	AF-W	AF	Yes	Yes	Yes	Yes	Yes	Yes
PF0873-C	Ghana	AF-W	AF	Yes	Yes	Yes	Yes	Yes	Yes
PF0874-C	Ghana	AF-W	AF	Yes	Yes	Yes	Yes	Yes	Yes
PF0878-C	Ghana	AF-W	AF	Yes	Yes	Yes	Yes	Yes	Yes
PF0879-C	Ghana	AF-W	AF	Yes	Yes	Yes	Yes	Yes	Yes
PF0881-C	Ghana	AF-W	AF	Yes	Yes	Yes	Yes	Yes	Yes
PF0883-C	Ghana	AF-W	AF	Yes	Yes	Yes	Yes	Yes	Yes
PF0884-C	Ghana	AF-W	AF	Yes	Yes	Yes	Yes	Yes	Yes
PF0885-C	Ghana	AF-W	AF	Yes	Yes	Yes	Yes	Yes	Yes
PF0887-C	Ghana	AF-W	AF	Yes	Yes	Yes	Yes	Yes	Yes
PF0889-C	Ghana	AF-W	AF	Yes	Yes	Yes	Yes	Yes	Yes
PF0890-C	Ghana	AF-W	AF	Yes	Yes	Yes	Yes	Yes	Yes
PF0891-C	Ghana	AF-W	AF	Yes	Yes	Yes	Yes	Yes	Yes
PF0892-C	Ghana	AF-W	AF	Yes	Yes	Yes	Yes	Yes	Yes
PF0894-C	Ghana	AF-W	AF	Yes	Yes	Yes	Yes	Yes	Yes
PF0896-C	Ghana	AF-W	AF	Yes	Yes	Yes	Yes	Yes	Yes
PF0899-C	Ghana	AF-W	AF	Yes	Yes	Yes	Yes	Yes	Yes
PF0900-C	Ghana	AF-W	AF	Yes	Yes	Yes	Yes	Yes	Yes
PF0902-C	Ghana	AF-W	AF	Yes	Yes	Yes	Yes	Yes	Yes
PF0905-C	Ghana	AF-W	AF	Yes	Yes	Yes	Yes	Yes	Yes
PF0907-C	Ghana	AF-W	AF	Yes	Yes	Yes	Yes	Yes	Yes
PF0911-C	Ghana	AF-W	AF	Yes	Yes	Yes	Yes	Yes	Yes
PF0915-C	Ghana	AF-W	AF	Yes	Yes	Yes	Yes	Yes	Yes
PF0916-C	Ghana	AF-W	AF	Yes	Yes	Yes	Yes	Yes	Yes
PF0918-C	Ghana	AF-W	AF	Yes	Yes	Yes	Yes	Yes	Yes
PF0919-C	Ghana	AF-W	AF	Yes	Yes	Yes	Yes	Yes	Yes
PF0920-C	Ghana	AF-W	AF	Yes	Yes	Yes	Yes	Yes	Yes
PF0922-C	Ghana	AF-W	AF	Yes	Yes	Yes	Yes	Yes	Yes
PF0925-C	Ghana	AF-W	AF	Yes	Yes	Yes	Yes	Yes	Yes
PF0928-C	Ghana	AF-W	AF	Yes	Yes	Yes	Yes	Yes	Yes
PF0930-C	Ghana	AF-W	AF	Yes	Yes	Yes	Yes	Yes	Yes
PF0942-C	Ghana	AF-W	AF	Yes	Yes	Yes	Yes	Yes	Yes
PF0944-C	Ghana	AF-W	AF	Yes	Yes	Yes	Yes	Yes	Yes
PF0946-C	Ghana	AF-W	AF	Yes	Yes	Yes	Yes	Yes	Yes
PF0948-C	Ghana	AF-W	AF	Yes	Yes	Yes	Yes	Yes	Yes
PF0953-C	Ghana	AF-W	AF	Yes	Yes	Yes	Yes	Yes	Yes
PF0955-C	Ghana	AF-W	AF	Yes	Yes	Yes	Yes	Yes	Yes
PF0960-C	Ghana	AF-W	AF	Yes	Yes	Yes	Yes	Yes	Yes
PF0963-C	Ghana	AF-W	AF	Yes	Yes	Yes	Yes	Yes	Yes
PF0964-C	Ghana	AF-W	AF	Yes	Yes	Yes	Yes	Yes	Yes
PF0967-C	Ghana	AF-W	AF	Yes	Yes	Yes	Yes	Yes	Yes
PF0968-C	Ghana	AF-W	AF	Yes	Yes	Yes	Yes	Yes	Yes
PF0969-C	Ghana	AF-W	AF	Yes	Yes	Yes	Yes	Yes	Yes
PF0973-C	Ghana	AF-W	AF	Yes	Yes	Yes	Yes	Yes	Yes
PF0975-C	Ghana	AF-W	AF	Yes	Yes	Yes	Yes	Yes	Yes
PF0982-C	Ghana	AF-W	AF	Yes	Yes	Yes	Yes	Yes	Yes
PF0984-C	Ghana	AF-W	AF	Yes	Yes	Yes	Yes	Yes	Yes
PF0987-C	Ghana	AF-W	AF	Yes	Yes	Yes	Yes	Yes	Yes
PF0998-C	Ghana	AF-W	AF	Yes	Yes	Yes	Yes	Yes	Yes
PF0999-C	Ghana	AF-W	AF	Yes	Yes	Yes	Yes	Yes	Yes
PF1005-C	Ghana	AF-W	AF	Yes	Yes	Yes	Yes	Yes	Yes
PF1006-C	Ghana	AF-W	AF	Yes	Yes	Yes	Yes	Yes	Yes
PF1009-C	Ghana	AF-W	AF	Yes	Yes	Yes	Yes	Yes	Yes
PF1010-C	Ghana	AF-W	AF	Yes	Yes	Yes	Yes	Yes	Yes
PF1011-C	Ghana	AF-W	AF	Yes	Yes	Yes	Yes	Yes	Yes
PF1012-C	Ghana	AF-W	AF	Yes	Yes	Yes	Yes	Yes	Yes
PF1013-C	Ghana	AF-W	AF	Yes	Yes	Yes	Yes	Yes	Yes
PF1014-C	Ghana	AF-W	AF	Yes	Yes	Yes	Yes	Yes	Yes
PF1015-C	Ghana	AF-W	AF	Yes	Yes	Yes	Yes	Yes	Yes
PF1016-C	Ghana	AF-W	AF	Yes	Yes	Yes	Yes	Yes	Yes
PF1017-C	Ghana	AF-W	AF	Yes	Yes	Yes	Yes	Yes	Yes
PF1018-C	Ghana	AF-W	AF	Yes	Yes	Yes	Yes	Yes	Yes
PF1019-C	Ghana	AF-W	AF	Yes	Yes	Yes	Yes	Yes	Yes
PF1020-C	Ghana	AF-W	AF	Yes	Yes	Yes	Yes	Yes	Yes
PF1021-C	Ghana	AF-W	AF	Yes	Yes	Yes	Yes	Yes	Yes
PF1024-C	Ghana	AF-W	AF	Yes	Yes	Yes	Yes	Yes	Yes
PF1026-C	Ghana	AF-W	AF	Yes	Yes	Yes	Yes	Yes	Yes
PF1027-C	Ghana	AF-W	AF	Yes	Yes	Yes	Yes	Yes	Yes
PF1028-C	Ghana	AF-W	AF	Yes	Yes	Yes	Yes	Yes	Yes
PF1031-C	Ghana	AF-W	AF	Yes	Yes	Yes	Yes	Yes	Yes
PF1032-Cx	Ghana	AF-W	AF	Yes	Yes	Yes	Yes	Yes	Yes
PF1033-C	Ghana	AF-W	AF	Yes	Yes	Yes	Yes	Yes	Yes
PF1034-C	Ghana	AF-W	AF	Yes	Yes	Yes	Yes	Yes	Yes
PF1036-C	Ghana	AF-W	AF	Yes	Yes	Yes	Yes	Yes	Yes
PF1037-C	Ghana	AF-W	AF	Yes	Yes	Yes	Yes	Yes	Yes
PF1040-C	Ghana	AF-W	AF	Yes	Yes	Yes	Yes	Yes	Yes
PF1041-C	Ghana	AF-W	AF	Yes	Yes	Yes	Yes	Yes	Yes
PF1042-C	Ghana	AF-W	AF	Yes	Yes	Yes	Yes	Yes	Yes
PF1043-C	Ghana	AF-W	AF	Yes	Yes	Yes	Yes	Yes	Yes
PF1044-C	Ghana	AF-W	AF	Yes	Yes	Yes	Yes	Yes	Yes
PF1048-C	Ghana	AF-W	AF	Yes	Yes	Yes	Yes	Yes	Yes
PF1049-C	Ghana	AF-W	AF	Yes	Yes	Yes	Yes	Yes	Yes
PF1051-C	Ghana	AF-W	AF	Yes	Yes	Yes	Yes	Yes	Yes
PF1052-C	Ghana	AF-W	AF	Yes	Yes	Yes	Yes	Yes	Yes
PF1053-C	Ghana	AF-W	AF	Yes	Yes	Yes	Yes	Yes	Yes
PF1054-C	Ghana	AF-W	AF	Yes	Yes	Yes	Yes	Yes	Yes
PF1055-C	Ghana	AF-W	AF	Yes	Yes	Yes	Yes	Yes	Yes
PF1056-C	Ghana	AF-W	AF	Yes	Yes	Yes	Yes	Yes	Yes
PF1058-C	Ghana	AF-W	AF	Yes	Yes	Yes	Yes	Yes	Yes
PF1059-C	Ghana	AF-W	AF	Yes	Yes	Yes	Yes	Yes	Yes
PF1060-C	Ghana	AF-W	AF	Yes	Yes	Yes	Yes	Yes	Yes
PF1061-C	Ghana	AF-W	AF	Yes	Yes	Yes	Yes	Yes	Yes
PF1062-C	Ghana	AF-W	AF	Yes	Yes	Yes	Yes	Yes	Yes
PF1063-C	Ghana	AF-W	AF	Yes	Yes	Yes	Yes	Yes	Yes
PF1064-C	Ghana	AF-W	AF	Yes	Yes	Yes	Yes	Yes	Yes
PF1066-Cx	Ghana	AF-W	AF	Yes	Yes	Yes	Yes	Yes	Yes
PF1069-C	Ghana	AF-W	AF	Yes	Yes	Yes	Yes	Yes	Yes
PF1071-C	Ghana	AF-W	AF	Yes	Yes	Yes	Yes	Yes	Yes
PF1072-C	Ghana	AF-W	AF	Yes	Yes	Yes	Yes	Yes	Yes
PF1073-C	Ghana	AF-W	AF	Yes	Yes	Yes	Yes	Yes	Yes
PF1076-C	Ghana	AF-W	AF	Yes	Yes	Yes	Yes	Yes	Yes
PF1077-C	Ghana	AF-W	AF	Yes	Yes	Yes	Yes	Yes	Yes
PF1078-C	Ghana	AF-W	AF	Yes	Yes	Yes	Yes	Yes	Yes
PF1079-C	Ghana	AF-W	AF	Yes	Yes	Yes	Yes	Yes	Yes
PF1082-C	Ghana	AF-W	AF	Yes	Yes	Yes	Yes	Yes	Yes
PF1084-C	Ghana	AF-W	AF	Yes	Yes	Yes	Yes	Yes	Yes
PF1086-C	Ghana	AF-W	AF	Yes	Yes	Yes	Yes	Yes	Yes
PF1089-C	Ghana	AF-W	AF	Yes	Yes	Yes	Yes	Yes	Yes
PF1090-C	Ghana	AF-W	AF	Yes	Yes	Yes	Yes	Yes	Yes
PF1091-C	Ghana	AF-W	AF	Yes	Yes	Yes	Yes	Yes	Yes
PF1096-C	Ghana	AF-W	AF	Yes	Yes	Yes	Yes	Yes	Yes
PF1098-C	Ghana	AF-W	AF	Yes	Yes	Yes	Yes	Yes	Yes
PF1099-C	Ghana	AF-W	AF	Yes	Yes	Yes	Yes	Yes	Yes
PF1100-C	Ghana	AF-W	AF	Yes	Yes	Yes	Yes	Yes	Yes
PF1102-C	Ghana	AF-W	AF	Yes	Yes	Yes	Yes	Yes	Yes
PF1103-C	Ghana	AF-W	AF	Yes	Yes	Yes	Yes	Yes	Yes
PF1105-C	Ghana	AF-W	AF	Yes	Yes	Yes	Yes	Yes	Yes
PF1106-Cx	Ghana	AF-W	AF	Yes	Yes	Yes	Yes	Yes	Yes
PF1107-C	Ghana	AF-W	AF	Yes	Yes	Yes	Yes	Yes	Yes
PF1110-C	Ghana	AF-W	AF	Yes	Yes	Yes	Yes	Yes	Yes
PF1112-C	Ghana	AF-W	AF	Yes	Yes	Yes	Yes	Yes	Yes
PF1113-C	Ghana	AF-W	AF	Yes	Yes	Yes	Yes	Yes	Yes
PF1114-C	Ghana	AF-W	AF	Yes	Yes	Yes	Yes	Yes	Yes
PF1118-Cx	Ghana	AF-W	AF	Yes	Yes	Yes	Yes	Yes	Yes
PF1119-Cx8	Ghana	AF-W	AF	Yes	Yes	Yes	Yes	Yes	Yes
PF1121-Cx9	Ghana	AF-W	AF	Yes	Yes	Yes	Yes	Yes	Yes
PF1126-Cx	Ghana	AF-W	AF	Yes	Yes	Yes	Yes	Yes	Yes
PF1132-Cx	Ghana	AF-W	AF	Yes	Yes	Yes	Yes	Yes	Yes
PF1135-Cx	Ghana	AF-W	AF	Yes	Yes	Yes	Yes	Yes	Yes
PF1139-Cx	Ghana	AF-W	AF	Yes	Yes	Yes	Yes	Yes	Yes
PF1141-Cx	Ghana	AF-W	AF	Yes	Yes	Yes	Yes	Yes	Yes
PF1142-Cx	Ghana	AF-W	AF	Yes	Yes	Yes	Yes	Yes	Yes
PF1148-Cx8	Ghana	AF-W	AF	Yes	Yes	Yes	Yes	Yes	Yes
PF1153-Cx9	Ghana	AF-W	AF	Yes	Yes	Yes	Yes	Yes	Yes
PF1154-Cx	Ghana	AF-W	AF	Yes	Yes	Yes	Yes	Yes	Yes
PF1155-Cx	Ghana	AF-W	AF	Yes	Yes	Yes	Yes	Yes	Yes
PF1160-Cx9	Ghana	AF-W	AF	Yes	Yes	Yes	Yes	Yes	Yes
PF1167-Cx	Ghana	AF-W	AF	Yes	Yes	Yes	Yes	Yes	Yes
PF1172-Cx	Ghana	AF-W	AF	Yes	Yes	Yes	Yes	Yes	Yes
PF1174-Cx	Ghana	AF-W	AF	Yes	Yes	Yes	Yes	Yes	Yes
PF1178-Cx	Ghana	AF-W	AF	Yes	Yes	Yes	Yes	Yes	Yes
PF1180-Cx	Ghana	AF-W	AF	Yes	Yes	Yes	Yes	Yes	Yes
PF1182-Cx	Ghana	AF-W	AF	Yes	Yes	Yes	Yes	Yes	Yes
PF1184-Cx	Ghana	AF-W	AF	Yes	Yes	Yes	Yes	Yes	Yes
PF1189-Cx	Ghana	AF-W	AF	Yes	Yes	Yes	Yes	Yes	Yes
PF1195-Cx	Ghana	AF-W	AF	Yes	Yes	Yes	Yes	Yes	Yes
PF1196-Cx	Ghana	AF-W	AF	Yes	Yes	Yes	Yes	Yes	Yes
PF1197-Cx8	Ghana	AF-W	AF	Yes	Yes	Yes	Yes	Yes	Yes
PF1198-Cx8	Ghana	AF-W	AF	Yes	Yes	Yes	Yes	Yes	Yes
PF1200-Cx	Ghana	AF-W	AF	Yes	Yes	Yes	Yes	Yes	Yes
PF1220-CW	Ghana	AF-W	AF	Yes	Yes	Yes	Yes	Yes	Yes
PF1226-CW	Ghana	AF-W	AF	Yes	Yes	Yes	Yes	Yes	Yes
PF1228-CW	Ghana	AF-W	AF	Yes	Yes	Yes	Yes	Yes	Yes
PF1233-CW	Ghana	AF-W	AF	Yes	Yes	Yes	Yes	Yes	Yes
PF1235-CW	Ghana	AF-W	AF	Yes	Yes	Yes	Yes	Yes	Yes
PF1236-CW	Ghana	AF-W	AF	Yes	Yes	Yes	Yes	Yes	Yes
PF1240-CW	Ghana	AF-W	AF	Yes	Yes	Yes	Yes	Yes	Yes
PF1246-CW	Ghana	AF-W	AF	Yes	Yes	Yes	Yes	Yes	Yes
PF1247-CW	Ghana	AF-W	AF	Yes	Yes	Yes	Yes	Yes	Yes
PF1251-CW	Ghana	AF-W	AF	Yes	Yes	Yes	Yes	Yes	Yes
PF1252-CW	Ghana	AF-W	AF	Yes	Yes	Yes	Yes	Yes	Yes
PG0607-C	Cambodia	AS-SE-E	AS-OC	Yes	Yes	Yes	Yes	Yes	Yes
PG0608-C	Cambodia	AS-SE-E	AS-OC	Yes	Yes	Yes	Yes	Yes	Yes
PG0609-C	Cambodia	AS-SE-E	AS-OC	Yes	Yes	Yes	Yes	Yes	Yes
PG0610-C	Cambodia	AS-SE-E	AS-OC	Yes	Yes	Yes	Yes	Yes	Yes
PH0021-C	Cambodia	AS-SE-E	AS-OC	Yes	Yes	Yes	Yes	Yes	Yes
PH0022-C	Cambodia	AS-SE-E	AS-OC	Yes	Yes	Yes	Yes	Yes	Yes
PH0023-C	Cambodia	AS-SE-E	AS-OC	Yes	Yes	Yes	Yes	Yes	Yes
PH0024-C	Cambodia	AS-SE-E	AS-OC	Yes	Yes	Yes	Yes	Yes	Yes
PH0026-C	Cambodia	AS-SE-E	AS-OC	Yes	Yes	Yes	Yes	Yes	Yes
PH0027-Cx	Cambodia	AS-SE-E	AS-OC	Yes	Yes	Yes	Yes	Yes	Yes
PH0028-Cx	Cambodia	AS-SE-E	AS-OC	Yes	Yes	Yes	Yes	Yes	Yes
PH0031-Cx	Cambodia	AS-SE-E	AS-OC	Yes	Yes	Yes	Yes	Yes	Yes
PH0042-C	Cambodia	AS-SE-E	AS-OC	Yes	Yes	Yes	Yes	Yes	Yes
PH0043-C	Cambodia	AS-SE-E	AS-OC	Yes	Yes	Yes	Yes	Yes	Yes
PH0044-C	Cambodia	AS-SE-E	AS-OC	Yes	Yes	Yes	Yes	Yes	Yes
PH0045-C	Cambodia	AS-SE-E	AS-OC	Yes	Yes	Yes	Yes	Yes	Yes
PH0047-Cx	Cambodia	AS-SE-E	AS-OC	Yes	Yes	Yes	Yes	Yes	Yes
PH0051-Cx	Cambodia	AS-SE-E	AS-OC	Yes	Yes	Yes	Yes	Yes	Yes
PH0052-C	Cambodia	AS-SE-E	AS-OC	Yes	Yes	Yes	Yes	Yes	Yes
PH0055-C	Cambodia	AS-SE-E	AS-OC	Yes	Yes	Yes	Yes	Yes	Yes
PH0057-C	Cambodia	AS-SE-E	AS-OC	Yes	Yes	Yes	Yes	Yes	Yes
PH0058-C	Cambodia	AS-SE-E	AS-OC	Yes	Yes	Yes	Yes	Yes	Yes
PH0059-C	Cambodia	AS-SE-E	AS-OC	Yes	Yes	Yes	Yes	Yes	Yes
PH0060-C	Cambodia	AS-SE-E	AS-OC	Yes	Yes	Yes	Yes	Yes	Yes
PH0063-C	Cambodia	AS-SE-E	AS-OC	Yes	Yes	Yes	Yes	Yes	Yes
PH0064-C	Cambodia	AS-SE-E	AS-OC	Yes	Yes	Yes	Yes	Yes	Yes
PH0105-C	Cambodia	AS-SE-E	AS-OC	Yes	Yes	Yes	Yes	Yes	Yes
PH0109-C	Cambodia	AS-SE-E	AS-OC	Yes	Yes	Yes	Yes	Yes	Yes
PH0110-C	Cambodia	AS-SE-E	AS-OC	Yes	Yes	Yes	Yes	Yes	Yes
PH0112-C	Cambodia	AS-SE-E	AS-OC	Yes	Yes	Yes	Yes	Yes	Yes
PH0114-C	Cambodia	AS-SE-E	AS-OC	Yes	Yes	Yes	Yes	Yes	Yes
PH0116-C	Cambodia	AS-SE-E	AS-OC	Yes	Yes	Yes	Yes	Yes	Yes
PH0117-C	Cambodia	AS-SE-E	AS-OC	Yes	Yes	Yes	Yes	Yes	Yes
PH0118-C	Cambodia	AS-SE-E	AS-OC	Yes	Yes	Yes	Yes	Yes	Yes
PH0121-CW	Cambodia	AS-SE-E	AS-OC	Yes	Yes	Yes	Yes	Yes	Yes
PH0122-CW	Cambodia	AS-SE-E	AS-OC	Yes	Yes	Yes	Yes	Yes	Yes
PH0123-CW	Cambodia	AS-SE-E	AS-OC	Yes	Yes	Yes	Yes	Yes	Yes
PH0125-CW	Cambodia	AS-SE-E	AS-OC	Yes	Yes	Yes	Yes	Yes	Yes
PH0126-CW	Cambodia	AS-SE-E	AS-OC	Yes	Yes	Yes	Yes	Yes	Yes
PH0128-CW	Cambodia	AS-SE-E	AS-OC	Yes	Yes	Yes	Yes	Yes	Yes
PH0130-CW	Cambodia	AS-SE-E	AS-OC	Yes	Yes	Yes	Yes	Yes	Yes
PH0131-CW	Cambodia	AS-SE-E	AS-OC	Yes	Yes	Yes	Yes	Yes	Yes
PH0132-CW	Cambodia	AS-SE-E	AS-OC	Yes	Yes	Yes	Yes	Yes	Yes
PH0133-CW	Cambodia	AS-SE-E	AS-OC	Yes	Yes	Yes	Yes	Yes	Yes
PH0134-C	Cambodia	AS-SE-E	AS-OC	Yes	Yes	Yes	Yes	Yes	Yes
PH0136-C	Cambodia	AS-SE-E	AS-OC	Yes	Yes	Yes	Yes	Yes	Yes
PH0137-C	Cambodia	AS-SE-E	AS-OC	Yes	Yes	Yes	Yes	Yes	Yes
PH0138-CW	Cambodia	AS-SE-E	AS-OC	Yes	Yes	Yes	Yes	Yes	Yes
PH0139-CW	Cambodia	AS-SE-E	AS-OC	Yes	Yes	Yes	Yes	Yes	Yes
PH0140-CW	Cambodia	AS-SE-E	AS-OC	Yes	Yes	Yes	Yes	Yes	Yes
PH0141-CW	Cambodia	AS-SE-E	AS-OC	Yes	Yes	Yes	Yes	Yes	Yes
PH0142-CW	Cambodia	AS-SE-E	AS-OC	Yes	Yes	Yes	Yes	Yes	Yes
PH0143-CW	Cambodia	AS-SE-E	AS-OC	Yes	Yes	Yes	Yes	Yes	Yes
PH0144-CW	Cambodia	AS-SE-E	AS-OC	Yes	Yes	Yes	Yes	Yes	Yes
PH0145-CW	Cambodia	AS-SE-E	AS-OC	Yes	Yes	Yes	Yes	Yes	Yes
PH0146-CW	Cambodia	AS-SE-E	AS-OC	Yes	Yes	Yes	Yes	Yes	Yes
PH0147-CW	Cambodia	AS-SE-E	AS-OC	Yes	Yes	Yes	Yes	Yes	Yes
PH0148-CW	Cambodia	AS-SE-E	AS-OC	Yes	Yes	Yes	Yes	Yes	Yes
PH0149-CW	Cambodia	AS-SE-E	AS-OC	Yes	Yes	Yes	Yes	Yes	Yes
PH0150-CW	Cambodia	AS-SE-E	AS-OC	Yes	Yes	Yes	Yes	Yes	Yes
PH0151-CW	Cambodia	AS-SE-E	AS-OC	Yes	Yes	Yes	Yes	Yes	Yes
PH0153-CW	Cambodia	AS-SE-E	AS-OC	Yes	Yes	Yes	Yes	Yes	Yes
PH0155-C	Cambodia	AS-SE-E	AS-OC	Yes	Yes	Yes	Yes	Yes	Yes
PH0156-C	Cambodia	AS-SE-E	AS-OC	Yes	Yes	Yes	Yes	Yes	Yes
PH0157-C	Cambodia	AS-SE-E	AS-OC	Yes	Yes	Yes	Yes	Yes	Yes
PH0161-C	Cambodia	AS-SE-E	AS-OC	Yes	Yes	Yes	Yes	Yes	Yes
PH0163-C	Cambodia	AS-SE-E	AS-OC	Yes	Yes	Yes	Yes	Yes	Yes
PH0164-C	Cambodia	AS-SE-E	AS-OC	Yes	Yes	Yes	Yes	Yes	Yes
PH0165-C	Cambodia	AS-SE-E	AS-OC	Yes	Yes	Yes	Yes	Yes	Yes
PH0169-C	Cambodia	AS-SE-E	AS-OC	Yes	Yes	Yes	Yes	Yes	Yes
PH0171-C	Cambodia	AS-SE-E	AS-OC	Yes	Yes	Yes	Yes	Yes	Yes
PH0172-C	Cambodia	AS-SE-E	AS-OC	Yes	Yes	Yes	Yes	Yes	Yes
PH0191-C	Cambodia	AS-SE-E	AS-OC	Yes	Yes	Yes	Yes	Yes	Yes
PH0192-C	Cambodia	AS-SE-E	AS-OC	Yes	Yes	Yes	Yes	Yes	Yes
PH0194-C	Cambodia	AS-SE-E	AS-OC	Yes	Yes	Yes	Yes	Yes	Yes
PH0197-C	Cambodia	AS-SE-E	AS-OC	Yes	Yes	Yes	Yes	Yes	Yes
PH0198-C	Cambodia	AS-SE-E	AS-OC	Yes	Yes	Yes	Yes	Yes	Yes
PH0201-C	Cambodia	AS-SE-E	AS-OC	Yes	Yes	Yes	Yes	Yes	Yes
PH0203-C	Cambodia	AS-SE-E	AS-OC	Yes	Yes	Yes	Yes	Yes	Yes
PH0206-C	Cambodia	AS-SE-E	AS-OC	Yes	Yes	Yes	Yes	Yes	Yes
PH0207-C	Cambodia	AS-SE-E	AS-OC	Yes	Yes	Yes	Yes	Yes	Yes
PH0208-C	Cambodia	AS-SE-E	AS-OC	Yes	Yes	Yes	Yes	Yes	Yes
PH0209-C	Cambodia	AS-SE-E	AS-OC	Yes	Yes	Yes	Yes	Yes	Yes
PH0210-C	Cambodia	AS-SE-E	AS-OC	Yes	Yes	Yes	Yes	Yes	Yes
PH0212-C	Cambodia	AS-SE-E	AS-OC	Yes	Yes	Yes	Yes	Yes	Yes
PH0213-C	Cambodia	AS-SE-E	AS-OC	Yes	Yes	Yes	Yes	Yes	Yes
PH0217-C	Cambodia	AS-SE-E	AS-OC	Yes	Yes	Yes	Yes	Yes	Yes
PH0218-C	Cambodia	AS-SE-E	AS-OC	Yes	Yes	Yes	Yes	Yes	Yes
PH0221-C	Cambodia	AS-SE-E	AS-OC	Yes	Yes	Yes	Yes	Yes	Yes
PH0222-C	Cambodia	AS-SE-E	AS-OC	Yes	Yes	Yes	Yes	Yes	Yes
PH0223-CW	Cambodia	AS-SE-E	AS-OC	Yes	Yes	Yes	Yes	Yes	Yes
PH0224-C	Cambodia	AS-SE-E	AS-OC	Yes	Yes	Yes	Yes	Yes	Yes
PH0225-C	Cambodia	AS-SE-E	AS-OC	Yes	Yes	Yes	Yes	Yes	Yes
PH0227-C	Cambodia	AS-SE-E	AS-OC	Yes	Yes	Yes	Yes	Yes	Yes
PH0228-C	Cambodia	AS-SE-E	AS-OC	Yes	Yes	Yes	Yes	Yes	Yes
PH0229-C	Cambodia	AS-SE-E	AS-OC	Yes	Yes	Yes	Yes	Yes	Yes
PH0234-C	Cambodia	AS-SE-E	AS-OC	Yes	Yes	Yes	Yes	Yes	Yes
PH0236-C	Cambodia	AS-SE-E	AS-OC	Yes	Yes	Yes	Yes	Yes	Yes
PH0237-C	Cambodia	AS-SE-E	AS-OC	Yes	Yes	Yes	Yes	Yes	Yes
PH0238-C	Cambodia	AS-SE-E	AS-OC	Yes	Yes	Yes	Yes	Yes	Yes
PH0239-C	Cambodia	AS-SE-E	AS-OC	Yes	Yes	Yes	Yes	Yes	Yes
PH0240-C	Cambodia	AS-SE-E	AS-OC	Yes	Yes	Yes	Yes	Yes	Yes
PH0241-C	Cambodia	AS-SE-E	AS-OC	Yes	Yes	Yes	Yes	Yes	Yes
PH0243-C	Cambodia	AS-SE-E	AS-OC	Yes	Yes	Yes	Yes	Yes	Yes
PH0244-C	Cambodia	AS-SE-E	AS-OC	Yes	Yes	Yes	Yes	Yes	Yes
PH0245-C	Cambodia	AS-SE-E	AS-OC	Yes	Yes	Yes	Yes	Yes	Yes
PH0246-C	Cambodia	AS-SE-E	AS-OC	Yes	Yes	Yes	Yes	Yes	Yes
PH0247-C	Cambodia	AS-SE-E	AS-OC	Yes	Yes	Yes	Yes	Yes	Yes
PH0248-C	Cambodia	AS-SE-E	AS-OC	Yes	Yes	Yes	Yes	Yes	Yes
PH0249-C	Cambodia	AS-SE-E	AS-OC	Yes	Yes	Yes	Yes	Yes	Yes
PH0250-C	Cambodia	AS-SE-E	AS-OC	Yes	Yes	Yes	Yes	Yes	Yes
PH0251-C	Cambodia	AS-SE-E	AS-OC	Yes	Yes	Yes	Yes	Yes	Yes
PH0253-C	Cambodia	AS-SE-E	AS-OC	Yes	Yes	Yes	Yes	Yes	Yes
PH0256-C	Cambodia	AS-SE-E	AS-OC	Yes	Yes	Yes	Yes	Yes	Yes
PH0274-C	Cambodia	AS-SE-E	AS-OC	Yes	Yes	Yes	Yes	Yes	Yes
PH0278-CW	Cambodia	AS-SE-E	AS-OC	Yes	Yes	Yes	Yes	Yes	Yes
PH0279-C	Cambodia	AS-SE-E	AS-OC	Yes	Yes	Yes	Yes	Yes	Yes
PH0282-C	Cambodia	AS-SE-E	AS-OC	Yes	Yes	Yes	Yes	Yes	Yes
PH0283-C	Cambodia	AS-SE-E	AS-OC	Yes	Yes	Yes	Yes	Yes	Yes
PH0284-C	Cambodia	AS-SE-E	AS-OC	Yes	Yes	Yes	Yes	Yes	Yes
PH0285-C	Cambodia	AS-SE-E	AS-OC	Yes	Yes	Yes	Yes	Yes	Yes
PH0286-CW	Cambodia	AS-SE-E	AS-OC	Yes	Yes	Yes	Yes	Yes	Yes
PH0292-C	Cambodia	AS-SE-E	AS-OC	Yes	Yes	Yes	Yes	Yes	Yes
PH0294-C	Cambodia	AS-SE-E	AS-OC	Yes	Yes	Yes	Yes	Yes	Yes
PH0299-CW	Cambodia	AS-SE-E	AS-OC	Yes	Yes	Yes	Yes	Yes	Yes
PH0300-C	Cambodia	AS-SE-E	AS-OC	Yes	Yes	Yes	Yes	Yes	Yes
PH0302-C	Cambodia	AS-SE-E	AS-OC	Yes	Yes	Yes	Yes	Yes	Yes
PH0304-C	Cambodia	AS-SE-E	AS-OC	Yes	Yes	Yes	Yes	Yes	Yes
PH0305-C	Cambodia	AS-SE-E	AS-OC	Yes	Yes	Yes	Yes	Yes	Yes
PH0306-C	Cambodia	AS-SE-E	AS-OC	Yes	Yes	Yes	Yes	Yes	Yes
PH0321-C	Cambodia	AS-SE-E	AS-OC	Yes	Yes	Yes	Yes	Yes	Yes
PH0322-C	Cambodia	AS-SE-E	AS-OC	Yes	Yes	Yes	Yes	Yes	Yes
PH0324-C	Cambodia	AS-SE-E	AS-OC	Yes	Yes	Yes	Yes	Yes	Yes
PH0325-C	Cambodia	AS-SE-E	AS-OC	Yes	Yes	Yes	Yes	Yes	Yes
PH0326-C	Cambodia	AS-SE-E	AS-OC	Yes	Yes	Yes	Yes	Yes	Yes
PH0327-C	Cambodia	AS-SE-E	AS-OC	Yes	Yes	Yes	Yes	Yes	Yes
PH0328-C	Cambodia	AS-SE-E	AS-OC	Yes	Yes	Yes	Yes	Yes	Yes
PH0329-C	Cambodia	AS-SE-E	AS-OC	Yes	Yes	Yes	Yes	Yes	Yes
PH0330-C	Cambodia	AS-SE-E	AS-OC	Yes	Yes	Yes	Yes	Yes	Yes
PH0335-C	Cambodia	AS-SE-E	AS-OC	Yes	Yes	Yes	Yes	Yes	Yes
PH0336-C	Cambodia	AS-SE-E	AS-OC	Yes	Yes	Yes	Yes	Yes	Yes
PH0337-C	Cambodia	AS-SE-E	AS-OC	Yes	Yes	Yes	Yes	Yes	Yes
PH0338-C	Cambodia	AS-SE-E	AS-OC	Yes	Yes	Yes	Yes	Yes	Yes
PH0339-C	Cambodia	AS-SE-E	AS-OC	Yes	Yes	Yes	Yes	Yes	Yes
PH0340-C	Cambodia	AS-SE-E	AS-OC	Yes	Yes	Yes	Yes	Yes	Yes
PH0342-C	Cambodia	AS-SE-E	AS-OC	Yes	Yes	Yes	Yes	Yes	Yes
PH0343-C	Cambodia	AS-SE-E	AS-OC	Yes	Yes	Yes	Yes	Yes	Yes
PH0344-C	Cambodia	AS-SE-E	AS-OC	Yes	Yes	Yes	Yes	Yes	Yes
PH0345-C	Cambodia	AS-SE-E	AS-OC	Yes	Yes	Yes	Yes	Yes	Yes
PH0346-C	Cambodia	AS-SE-E	AS-OC	Yes	Yes	Yes	Yes	Yes	Yes
PH0347-C	Cambodia	AS-SE-E	AS-OC	Yes	Yes	Yes	Yes	Yes	Yes
PH0348-C	Cambodia	AS-SE-E	AS-OC	Yes	Yes	Yes	Yes	Yes	Yes
PH0349-C	Cambodia	AS-SE-E	AS-OC	Yes	Yes	Yes	Yes	Yes	Yes
PH0350-C	Cambodia	AS-SE-E	AS-OC	Yes	Yes	Yes	Yes	Yes	Yes
PH0352-C	Cambodia	AS-SE-E	AS-OC	Yes	Yes	Yes	Yes	Yes	Yes
PH0353-C	Cambodia	AS-SE-E	AS-OC	Yes	Yes	Yes	Yes	Yes	Yes
PH0354-C	Cambodia	AS-SE-E	AS-OC	Yes	Yes	Yes	Yes	Yes	Yes
PH0356-C	Cambodia	AS-SE-E	AS-OC	Yes	Yes	Yes	Yes	Yes	Yes
PH0357-C	Cambodia	AS-SE-E	AS-OC	Yes	Yes	Yes	Yes	Yes	Yes
PH0358-C	Cambodia	AS-SE-E	AS-OC	Yes	Yes	Yes	Yes	Yes	Yes
PH0359-C	Cambodia	AS-SE-E	AS-OC	Yes	Yes	Yes	Yes	Yes	Yes
PH0360-C	Cambodia	AS-SE-E	AS-OC	Yes	Yes	Yes	Yes	Yes	Yes
PH0362-C	Cambodia	AS-SE-E	AS-OC	Yes	Yes	Yes	Yes	Yes	Yes
PH0363-C	Cambodia	AS-SE-E	AS-OC	Yes	Yes	Yes	Yes	Yes	Yes
PH0364-C	Cambodia	AS-SE-E	AS-OC	Yes	Yes	Yes	Yes	Yes	Yes
PH0367-C	Cambodia	AS-SE-E	AS-OC	Yes	Yes	Yes	Yes	Yes	Yes
PH0370-C	Cambodia	AS-SE-E	AS-OC	Yes	Yes	Yes	Yes	Yes	Yes
PH0371-C	Cambodia	AS-SE-E	AS-OC	Yes	Yes	Yes	Yes	Yes	Yes
PH0372-C	Cambodia	AS-SE-E	AS-OC	Yes	Yes	Yes	Yes	Yes	Yes
PH0373-C	Cambodia	AS-SE-E	AS-OC	Yes	Yes	Yes	Yes	Yes	Yes
PH0374-C	Cambodia	AS-SE-E	AS-OC	Yes	Yes	Yes	Yes	Yes	Yes
PH0375-C	Cambodia	AS-SE-E	AS-OC	Yes	Yes	Yes	Yes	Yes	Yes
PH0377-C	Cambodia	AS-SE-E	AS-OC	Yes	Yes	Yes	Yes	Yes	Yes
PH0381-C	Cambodia	AS-SE-E	AS-OC	Yes	Yes	Yes	Yes	Yes	Yes
PH0382-C	Cambodia	AS-SE-E	AS-OC	Yes	Yes	Yes	Yes	Yes	Yes
PH0386-C	Cambodia	AS-SE-E	AS-OC	Yes	Yes	Yes	Yes	Yes	Yes
PH0388-C	Cambodia	AS-SE-E	AS-OC	Yes	Yes	Yes	Yes	Yes	Yes
PH0389-C	Cambodia	AS-SE-E	AS-OC	Yes	Yes	Yes	Yes	Yes	Yes
PH0390-C	Cambodia	AS-SE-E	AS-OC	Yes	Yes	Yes	Yes	Yes	Yes
PH0391-C	Cambodia	AS-SE-E	AS-OC	Yes	Yes	Yes	Yes	Yes	Yes
PH0393-C	Cambodia	AS-SE-E	AS-OC	Yes	Yes	Yes	Yes	Yes	Yes
PH0394-C	Cambodia	AS-SE-E	AS-OC	Yes	Yes	Yes	Yes	Yes	Yes
PH0395-C	Cambodia	AS-SE-E	AS-OC	Yes	Yes	Yes	Yes	Yes	Yes
PH0396-C	Cambodia	AS-SE-E	AS-OC	Yes	Yes	Yes	Yes	Yes	Yes
PH0397-C	Cambodia	AS-SE-E	AS-OC	Yes	Yes	Yes	Yes	Yes	Yes
PH0398-C	Cambodia	AS-SE-E	AS-OC	Yes	Yes	Yes	Yes	Yes	Yes
PH0400-C	Cambodia	AS-SE-E	AS-OC	Yes	Yes	Yes	Yes	Yes	Yes
PH0403-C	Cambodia	AS-SE-E	AS-OC	Yes	Yes	Yes	Yes	Yes	Yes
PH0404-C	Cambodia	AS-SE-E	AS-OC	Yes	Yes	Yes	Yes	Yes	Yes
PH0407-C	Cambodia	AS-SE-E	AS-OC	Yes	Yes	Yes	Yes	Yes	Yes
PH0408-C	Cambodia	AS-SE-E	AS-OC	Yes	Yes	Yes	Yes	Yes	Yes
PH0410-C	Cambodia	AS-SE-E	AS-OC	Yes	Yes	Yes	Yes	Yes	Yes
PH0411-C	Cambodia	AS-SE-E	AS-OC	Yes	Yes	Yes	Yes	Yes	Yes
PH0412-C	Cambodia	AS-SE-E	AS-OC	Yes	Yes	Yes	Yes	Yes	Yes
PH0413-C	Cambodia	AS-SE-E	AS-OC	Yes	Yes	Yes	Yes	Yes	Yes
PH0414-C	Cambodia	AS-SE-E	AS-OC	Yes	Yes	Yes	Yes	Yes	Yes
PH0415-C	Cambodia	AS-SE-E	AS-OC	Yes	Yes	Yes	Yes	Yes	Yes
PH0416-C	Cambodia	AS-SE-E	AS-OC	Yes	Yes	Yes	Yes	Yes	Yes
PH0418-C	Cambodia	AS-SE-E	AS-OC	Yes	Yes	Yes	Yes	Yes	Yes
PH0421-C	Cambodia	AS-SE-E	AS-OC	Yes	Yes	Yes	Yes	Yes	Yes
PH0422-CW	Cambodia	AS-SE-E	AS-OC	Yes	Yes	Yes	Yes	Yes	Yes
PH0438-C	Cambodia	AS-SE-E	AS-OC	Yes	Yes	Yes	Yes	Yes	Yes
PH0444-C	Cambodia	AS-SE-E	AS-OC	Yes	Yes	Yes	Yes	Yes	Yes
PH0451-C	Cambodia	AS-SE-E	AS-OC	Yes	Yes	Yes	Yes	Yes	Yes
PH0453-C	Cambodia	AS-SE-E	AS-OC	Yes	Yes	Yes	Yes	Yes	Yes
PH0454-C	Cambodia	AS-SE-E	AS-OC	Yes	Yes	Yes	Yes	Yes	Yes
PH0456-C	Cambodia	AS-SE-E	AS-OC	Yes	Yes	Yes	Yes	Yes	Yes
PH0457-CW	Cambodia	AS-SE-E	AS-OC	Yes	Yes	Yes	Yes	Yes	Yes
PH0458-CW	Cambodia	AS-SE-E	AS-OC	Yes	Yes	Yes	Yes	Yes	Yes
PH0460-C	Cambodia	AS-SE-E	AS-OC	Yes	Yes	Yes	Yes	Yes	Yes
PH0462-C	Cambodia	AS-SE-E	AS-OC	Yes	Yes	Yes	Yes	Yes	Yes
PH0464-CW	Cambodia	AS-SE-E	AS-OC	Yes	Yes	Yes	Yes	Yes	Yes
PH0466-C	Cambodia	AS-SE-E	AS-OC	Yes	Yes	Yes	Yes	Yes	Yes
PH0467-CW	Cambodia	AS-SE-E	AS-OC	Yes	Yes	Yes	Yes	Yes	Yes
PH0468-C	Cambodia	AS-SE-E	AS-OC	Yes	Yes	Yes	Yes	Yes	Yes
PH0469-CW	Cambodia	AS-SE-E	AS-OC	Yes	Yes	Yes	Yes	Yes	Yes
PH0470-C	Cambodia	AS-SE-E	AS-OC	Yes	Yes	Yes	Yes	Yes	Yes
PH0471-C	Cambodia	AS-SE-E	AS-OC	Yes	Yes	Yes	Yes	Yes	Yes
PH0472-C	Cambodia	AS-SE-E	AS-OC	Yes	Yes	Yes	Yes	Yes	Yes
PH0473-C	Cambodia	AS-SE-E	AS-OC	Yes	Yes	Yes	Yes	Yes	Yes
PH0474-CW	Cambodia	AS-SE-E	AS-OC	Yes	Yes	Yes	Yes	Yes	Yes
PH0475-C	Cambodia	AS-SE-E	AS-OC	Yes	Yes	Yes	Yes	Yes	Yes
PH0476-C	Cambodia	AS-SE-E	AS-OC	Yes	Yes	Yes	Yes	Yes	Yes
PH0480-C	Cambodia	AS-SE-E	AS-OC	Yes	Yes	Yes	Yes	Yes	Yes
PH0481-C	Cambodia	AS-SE-E	AS-OC	Yes	Yes	Yes	Yes	Yes	Yes
PH0482-C	Cambodia	AS-SE-E	AS-OC	Yes	Yes	Yes	Yes	Yes	Yes
PH0483-CW	Cambodia	AS-SE-E	AS-OC	Yes	Yes	Yes	Yes	Yes	Yes
PH0484-C	Cambodia	AS-SE-E	AS-OC	Yes	Yes	Yes	Yes	Yes	Yes
PH0485-C	Cambodia	AS-SE-E	AS-OC	Yes	Yes	Yes	Yes	Yes	Yes
PH0486-C	Cambodia	AS-SE-E	AS-OC	Yes	Yes	Yes	Yes	Yes	Yes
PH0488-C	Cambodia	AS-SE-E	AS-OC	Yes	Yes	Yes	Yes	Yes	Yes
PH0489-C	Cambodia	AS-SE-E	AS-OC	Yes	Yes	Yes	Yes	Yes	Yes
PH0490-C	Cambodia	AS-SE-E	AS-OC	Yes	Yes	Yes	Yes	Yes	Yes
PH0493-C	Cambodia	AS-SE-E	AS-OC	Yes	Yes	Yes	Yes	Yes	Yes
PH0494-CW	Cambodia	AS-SE-E	AS-OC	Yes	Yes	Yes	Yes	Yes	Yes
PH0495-CW	Cambodia	AS-SE-E	AS-OC	Yes	Yes	Yes	Yes	Yes	Yes
PH0496-CW	Cambodia	AS-SE-E	AS-OC	Yes	Yes	Yes	Yes	Yes	Yes
PH0497-C	Cambodia	AS-SE-E	AS-OC	Yes	Yes	Yes	Yes	Yes	Yes
PH0498-C	Cambodia	AS-SE-E	AS-OC	Yes	Yes	Yes	Yes	Yes	Yes
PH0499-CW	Cambodia	AS-SE-E	AS-OC	Yes	Yes	Yes	Yes	Yes	Yes
PH0500-CW	Cambodia	AS-SE-E	AS-OC	Yes	Yes	Yes	Yes	Yes	Yes
PH0501-CW	Cambodia	AS-SE-E	AS-OC	Yes	Yes	Yes	Yes	Yes	Yes
PH0502-C	Cambodia	AS-SE-E	AS-OC	Yes	Yes	Yes	Yes	Yes	Yes
PH0506-C	Cambodia	AS-SE-E	AS-OC	Yes	Yes	Yes	Yes	Yes	Yes
PH0507-C	Cambodia	AS-SE-E	AS-OC	Yes	Yes	Yes	Yes	Yes	Yes
PH0508-C	Cambodia	AS-SE-E	AS-OC	Yes	Yes	Yes	Yes	Yes	Yes
PH0513-C	Cambodia	AS-SE-E	AS-OC	Yes	Yes	Yes	Yes	Yes	Yes
PH0516-C	Cambodia	AS-SE-E	AS-OC	Yes	Yes	Yes	Yes	Yes	Yes
PH0517-C	Cambodia	AS-SE-E	AS-OC	Yes	Yes	Yes	Yes	Yes	Yes
PH0518-C	Cambodia	AS-SE-E	AS-OC	Yes	Yes	Yes	Yes	Yes	Yes
PH0519-C	Cambodia	AS-SE-E	AS-OC	Yes	Yes	Yes	Yes	Yes	Yes
PH0520-C	Cambodia	AS-SE-E	AS-OC	Yes	Yes	Yes	Yes	Yes	Yes
PH0521-C	Cambodia	AS-SE-E	AS-OC	Yes	Yes	Yes	Yes	Yes	Yes
PH0522-C	Cambodia	AS-SE-E	AS-OC	Yes	Yes	Yes	Yes	Yes	Yes
PH0523-C	Cambodia	AS-SE-E	AS-OC	Yes	Yes	Yes	Yes	Yes	Yes
PH0524-C	Cambodia	AS-SE-E	AS-OC	Yes	Yes	Yes	Yes	Yes	Yes
PH0525-C	Cambodia	AS-SE-E	AS-OC	Yes	Yes	Yes	Yes	Yes	Yes
PH0527-C	Cambodia	AS-SE-E	AS-OC	Yes	Yes	Yes	Yes	Yes	Yes
PH0530-C	Cambodia	AS-SE-E	AS-OC	Yes	Yes	Yes	Yes	Yes	Yes
PH0531-C	Cambodia	AS-SE-E	AS-OC	Yes	Yes	Yes	Yes	Yes	Yes
PH0532-C	Cambodia	AS-SE-E	AS-OC	Yes	Yes	Yes	Yes	Yes	Yes
PH0534-C	Cambodia	AS-SE-E	AS-OC	Yes	Yes	Yes	Yes	Yes	Yes
PH0535-C	Cambodia	AS-SE-E	AS-OC	Yes	Yes	Yes	Yes	Yes	Yes
PH0537-C	Cambodia	AS-SE-E	AS-OC	Yes	Yes	Yes	Yes	Yes	Yes
PH0538-C	Cambodia	AS-SE-E	AS-OC	Yes	Yes	Yes	Yes	Yes	Yes
PH0539-C	Cambodia	AS-SE-E	AS-OC	Yes	Yes	Yes	Yes	Yes	Yes
PH0540-C	Cambodia	AS-SE-E	AS-OC	Yes	Yes	Yes	Yes	Yes	Yes
PH0541-C	Cambodia	AS-SE-E	AS-OC	Yes	Yes	Yes	Yes	Yes	Yes
PH0542-C	Cambodia	AS-SE-E	AS-OC	Yes	Yes	Yes	Yes	Yes	Yes
PH0543-C	Cambodia	AS-SE-E	AS-OC	Yes	Yes	Yes	Yes	Yes	Yes
PH0544-C	Cambodia	AS-SE-E	AS-OC	Yes	Yes	Yes	Yes	Yes	Yes
PH0545-C	Cambodia	AS-SE-E	AS-OC	Yes	Yes	Yes	Yes	Yes	Yes
PH0546-C	Cambodia	AS-SE-E	AS-OC	Yes	Yes	Yes	Yes	Yes	Yes
PH0547-C	Cambodia	AS-SE-E	AS-OC	Yes	Yes	Yes	Yes	Yes	Yes
PH0551-C	Cambodia	AS-SE-E	AS-OC	Yes	Yes	Yes	Yes	Yes	Yes
PH0552-C	Cambodia	AS-SE-E	AS-OC	Yes	Yes	Yes	Yes	Yes	Yes
PH0553-C	Cambodia	AS-SE-E	AS-OC	Yes	Yes	Yes	Yes	Yes	Yes
PH0554-C	Cambodia	AS-SE-E	AS-OC	Yes	Yes	Yes	Yes	Yes	Yes
PH0555-C	Cambodia	AS-SE-E	AS-OC	Yes	Yes	Yes	Yes	Yes	Yes
PH0556-C	Cambodia	AS-SE-E	AS-OC	Yes	Yes	Yes	Yes	Yes	Yes
PH0557-C	Cambodia	AS-SE-E	AS-OC	Yes	Yes	Yes	Yes	Yes	Yes
PH0558-C	Cambodia	AS-SE-E	AS-OC	Yes	Yes	Yes	Yes	Yes	Yes
PH0559-C	Cambodia	AS-SE-E	AS-OC	Yes	Yes	Yes	Yes	Yes	Yes
PH0560-C	Cambodia	AS-SE-E	AS-OC	Yes	Yes	Yes	Yes	Yes	Yes
PH0561-C	Cambodia	AS-SE-E	AS-OC	Yes	Yes	Yes	Yes	Yes	Yes
PH0562-C	Cambodia	AS-SE-E	AS-OC	Yes	Yes	Yes	Yes	Yes	Yes
PH0563-C	Cambodia	AS-SE-E	AS-OC	Yes	Yes	Yes	Yes	Yes	Yes
PH0564-C	Cambodia	AS-SE-E	AS-OC	Yes	Yes	Yes	Yes	Yes	Yes
PH0565-C	Cambodia	AS-SE-E	AS-OC	Yes	Yes	Yes	Yes	Yes	Yes
PH0566-C	Cambodia	AS-SE-E	AS-OC	Yes	Yes	Yes	Yes	Yes	Yes
PH0569-C	Cambodia	AS-SE-E	AS-OC	Yes	Yes	Yes	Yes	Yes	Yes
PH0570-C	Cambodia	AS-SE-E	AS-OC	Yes	Yes	Yes	Yes	Yes	Yes
[truncated: 14,093 more rows]

## Sheet: 5 - Countries in Test Dataset
Distribution of sample count from each country in the test datasets used for analyzing classification panel performance.
Countries in Test Dataset	Number of Samples
Bangladesh	30
Benin	8
Burkina Faso	2
Cambodia	60
Cameroon	9
Colombia	18
Democratic Republic of the Congo	20
Ethiopia	3
Gabon	6
Gambia	19
Ghana	43
Guinea	18
India	25
Indonesia	20
Kenya	23
Laos	45
Madagascar	3
Malawi	18
Mali	30
Mozambique	4
Mauritania	9
Myanmar	33
Nigeria	9
Papua New Guinea	22
Peru	4
Senegal	15
Sudan	1
Tanzania	27
Thailand	43
Vietnam	60
TOTAL	627

## Sheet: 6 - CDC SequencedGeoPrediction
Geographic prediction, travel history, and Pfs47 + Pfcpmp SNP barcode for each CDC sample used in this manuscript. The number in parantheses in columns D through F indicates the probabilitity the sample originated from that geographic origin. The missingSites and Hets columns indicate the number of SNPs that were either missing ('X') or heterozygous ('N') in that sample's barcode
SampleID	SampleType	TravelHistory	Prediction1	Prediction2	Prediction3	Hets	MissingSites	PassInclusionCriteria	pfs47Genotype_2SNPs	Pf3D7_13_v3:1879817	Pf3D7_01_v3:180086	Pf3D7_13_v3:1879828	Pf3D7_13_v3:1880184	Pf3D7_13_v3:1879631	Pf3D7_13_v3:1879102	Pf3D7_01_v3:180185	Pf3D7_13_v3:1878961	Pf3D7_13_v3:1879854	Pf3D7_01_v3:180056	Pf3D7_13_v3:1878929	Pf3D7_01_v3:180021	Pf3D7_01_v3:180128	Pf3D7_13_v3:1879288	Pf3D7_13_v3:1879381	Pf3D7_01_v3:180199	Pf3D7_01_v3:180264	Pf3D7_13_v3:1879849	Pf3D7_13_v3:1879270	Pf3D7_01_v3:180143	Pf3D7_01_v3:180135	Pf3D7_01_v3:180134	Pf3D7_13_v3:1879681	Pf3D7_13_v3:1879061	Pf3D7_13_v3:1879753	Pf3D7_01_v3:180040	Pf3D7_01_v3:180041	Pf3D7_13_v3:1880135	Pf3D7_01_v3:180100	Pf3D7_01_v3:180192	Pf3D7_13_v3:1879396	Pf3D7_01_v3:180218	Pf3D7_01_v3:180323	Pf3D7_13_v3:1879663	Pf3D7_13_v3:1879337	Pf3D7_13_v3:1878944	Pf3D7_13_v3:1879614	Pf3D7_13_v3:1878896	Pf3D7_01_v3:180046	Pf3D7_01_v3:180328
xx3d1x-23-1Pfx	LabSequencedReference	3D7 West Africa	AF (1)	AS-OC (0)	SA (0)	0	2	Yes	C-C	T	T	C	C	T	C	G	G	T	A	A	T	A	T	T	X	A	A	T	A	C	G	A	C	T	T	A	C	T	A	G	A	G	T	C	A	G	A	T	G
23USxxxxx0Dd2PfD1510	LabSequencedReference	Dd2 Southeast Asia	AS-OC (1)	SA (0)	AF (0)	0	2	Yes	T-C	T	T	C	C	T	C	G	G	T	A	A	T	A	T	A	A	A	A	T	A	T	G	A	C	T	T	A	C	T	A	G	A	G	T	C	A	T	A	T	G
xxDd1x-23-1Pfx	LabSequencedReference	Dd2 Southeast Asia	AS-OC (1)	SA (0)	AF (0)	0	2	Yes	T-C	T	T	C	C	T	C	G	G	T	A	A	T	A	T	A	X	A	A	T	A	T	G	A	C	T	T	A	C	T	A	G	A	G	T	C	A	T	A	T	G
23USxxxxx2HB3PfD1510	LabSequencedReference	HB3 Honduras	SA (1)	AS-OC (0)	AF (0)	0	2	Yes	T-T	T	T	C	C	T	C	G	G	T	A	A	T	A	T	T	A	A	A	T	A	C	G	A	C	T	T	A	C	T	T	G	A	G	C	C	A	T	A	T	G
23USxxxxx00W2PfD1510	LabSequencedReference	W2 Southeast asia	AS-OC (1)	SA (0)	AF (0)	0	2	Yes	T-C	T	T	C	C	T	C	G	G	T	A	A	T	A	T	A	A	A	A	T	A	C	G	A	C	T	T	A	C	T	A	G	A	G	T	C	A	T	A	T	A
19xxxxxxx0046PfB1230	Clinical	Liberia	AF (1)	AS-OC (0)	SA (0)	0	2	Yes	C-C	T	T	C	C	T	C	G	G	T	A	A	T	A	T	T	X	C	A	T	A	C	G	A	C	T	T	A	C	T	A	G	A	G	T	C	A	T	A	T	G
19xxxxxxx0044PfB1230	Clinical	Nigeria	AF (1)	AS-OC (0)	SA (0)	0	2	Yes	C-C	T	T	C	C	A	C	G	G	T	A	A	T	A	T	T	X	C	A	T	A	C	G	A	C	T	T	A	C	T	A	G	A	G	T	C	A	T	A	T	G
19xxxxxxx0022PfB1230	Clinical	Sierra Leone	AF (1)	AS-OC (0)	SA (0)	0	2	Yes	C-C	T	T	C	C	A	C	A	G	T	A	A	T	A	T	T	X	A	A	T	A	C	G	A	C	T	T	A	C	T	A	G	A	G	T	C	A	T	A	T	G
19xxMNxxx0118PfB1230	Clinical	unknown	AF (1)	AS-OC (0)	SA (0)	0	2	Yes	C-C	T	T	C	C	T	C	G	G	T	A	A	T	A	T	T	X	A	A	T	A	C	G	A	C	T	T	A	C	T	T	G	A	G	T	C	A	G	A	T	G
19xxxxxxx005CPfB1230	Clinical	unknown	AF (1)	AS-OC (0)	SA (0)	0	2	Yes	C-C	T	T	C	C	T	C	G	G	T	A	A	T	A	T	T	X	A	A	T	A	C	G	A	C	T	T	A	C	T	A	G	A	G	T	C	A	T	A	T	G
19xxWIxxx0101PfB1230	Clinical	unknown	AF (1)	AS-OC (0)	SA (0)	9	2	Yes	C-C	T	T	C	C	T	C	G	G	T	A	A	T	A	T	T	X	N	A	T	A	C	G	A	C	T	T	A	C	T	N	G	A	G	T	C	A	T	A	T	N
19SLPAxxM0111PfB1230	Clinical	Sierra Leone	AF (1)	AS-OC (0)	SA (0)	14	2	Yes	C-C	T	T	C	C	T	C	N	G	T	A	A	T	A	N	T	X	N	A	T	A	C	G	A	C	T	T	A	C	T	N	G	A	G	T	C	A	N	A	T	G
23USxxxxx03D7PfD1510	LabSequencedReference	3D7 West Africa	AF (1)	AS-OC (0)	SA (0)	0	3	Yes	C-C	T	T	C	X	T	C	G	G	T	A	A	T	A	T	T	A	A	A	T	A	C	G	A	C	T	T	A	C	T	A	G	A	G	T	C	A	G	A	T	G
23USxxxxx23D7PfD1510	LabSequencedReference	3D7 West Africa	AF (1)	AS-OC (0)	SA (0)	0	3	Yes	C-C	T	T	C	X	T	C	G	G	T	A	A	T	A	T	T	A	A	A	T	A	C	G	A	C	T	T	A	C	T	A	G	A	G	T	C	A	G	A	T	G
xx3d2x-23-1Pfx	LabSequencedReference	3D7 West Africa	AF (1)	AS-OC (0)	SA (0)	0	3	Yes	C-C	T	T	C	X	T	C	G	G	T	A	A	T	A	T	T	X	A	A	T	A	C	G	A	C	T	T	A	C	T	A	G	A	G	T	C	A	G	A	T	G
23USxxxxx07G8PfD1510	LabSequencedReference	7G8 Brazil	SA (1)	AS-OC (0)	AF (0)	0	3	Yes	T-T	T	T	C	X	T	C	G	G	T	T	A	T	A	T	T	A	C	A	T	A	C	G	A	C	T	T	A	C	T	T	G	A	G	T	C	A	T	A	T	A
23USxxxxx27G8PfD1510	LabSequencedReference	7G8 Brazil	SA (1)	AS-OC (0)	AF (0)	0	3	Yes	T-T	T	T	C	X	T	C	G	G	T	T	A	T	A	T	T	A	C	A	T	A	C	G	A	C	T	T	A	C	T	T	G	A	G	T	C	A	T	A	T	A
xx7g1x-23-1Pfx	LabSequencedReference	7G8 Brazil	SA (1)	AS-OC (0)	AF (0)	0	3	Yes	T-T	T	T	C	X	T	C	G	G	T	T	A	T	A	T	T	X	C	A	T	A	C	G	A	C	T	T	A	C	T	T	G	A	G	T	C	A	T	A	T	A
xx7g2x-23-1Pfx	LabSequencedReference	7G8 Brazil	SA (1)	AS-OC (0)	AF (0)	0	3	Yes	T-T	T	T	C	X	T	C	G	G	T	T	A	T	A	T	T	X	C	A	T	A	C	G	A	C	T	T	A	C	T	T	G	A	G	T	C	A	T	A	T	A
xxD61x-23-1Pfx	LabSequencedReference	D6 Sierra Leone	AF (1)	AS-OC (0)	SA (0)	0	3	Yes	C-C	T	T	C	X	T	C	A	G	T	A	A	T	A	T	T	X	A	A	T	A	C	G	A	C	T	T	A	C	T	A	G	A	G	T	C	A	T	A	T	G
xxD62x-23-1Pfx	LabSequencedReference	D6 Sierra Leone	AF (1)	AS-OC (0)	SA (0)	0	3	Yes	C-C	T	T	C	X	T	C	A	G	T	A	A	T	A	T	T	X	A	A	T	A	C	G	A	C	T	T	A	C	T	A	G	A	G	T	C	A	T	A	T	G
23USxxxxxFC27PfD1510	LabSequencedReference	FC27 Papua New Guinea	AS-OC (1)	SA (0)	AF (0)	0	3	Yes	T-C	T	T	C	X	T	C	G	G	T	A	A	T	A	T	A	A	A	A	T	A	T	G	A	C	T	T	A	C	T	A	G	A	G	T	C	A	T	A	T	G
23USxxxxx0HB3PfD1510	LabSequencedReference	HB3 Honduras	SA (1)	AS-OC (0)	AF (0)	0	3	Yes	T-T	T	T	C	X	T	C	G	G	T	A	A	T	A	T	T	A	A	A	T	A	C	G	A	C	T	T	A	C	T	T	G	A	G	C	C	A	T	A	T	G
xxHb1x-23-1Pfx	LabSequencedReference	HB3 Honduras	SA (1)	AS-OC (0)	AF (0)	0	3	Yes	T-T	T	T	C	X	T	C	G	G	T	A	A	T	A	T	T	X	A	A	T	A	C	G	A	C	T	T	A	C	T	T	G	A	G	C	C	A	T	A	T	G
xxHb2x-23-1Pfx	LabSequencedReference	HB3 Honduras	SA (1)	AS-OC (0)	AF (0)	0	3	Yes	T-T	T	T	C	X	T	C	G	G	T	A	A	T	A	T	T	X	A	A	T	A	C	G	A	C	T	T	A	C	T	T	G	A	G	C	C	A	T	A	T	G
23USxxxxxM236PfD1510	LabSequencedReference	MRA1236 Cambodia	AS-OC (1)	SA (0)	AF (0)	0	3	Yes	T-C	T	T	C	X	T	C	G	G	T	T	A	T	A	T	A	A	C	A	T	A	C	G	A	C	T	T	A	C	T	T	G	A	G	T	C	A	T	A	T	A
19xxxxxxx0034PfB1230	Clinical	Cameroon	AF (1)	AS-OC (0)	SA (0)	0	3	Yes	C-C	T	T	C	X	T	C	A	G	T	T	A	T	A	T	T	X	C	A	T	A	C	G	A	C	T	T	A	C	T	A	G	A	G	T	C	A	T	A	T	G
19CIPAxxA0060PfB1230	Clinical	Cote D Ivore	AF (1)	AS-OC (0)	SA (0)	0	3	Yes	C-C	T	T	C	X	A	C	G	G	T	A	A	T	A	T	T	X	A	A	T	A	C	G	A	C	T	T	A	C	T	T	G	A	G	T	C	A	T	A	T	G
19CIPAxxM0075PfB1230	Clinical	Cote D Ivore	AF (1)	AS-OC (0)	SA (0)	0	3	Yes	C-C	T	T	C	X	A	C	G	G	T	A	A	T	A	T	T	X	A	A	T	A	C	G	A	C	T	T	A	C	T	T	G	A	G	T	C	A	T	A	T	G
19xxxxxxx0051PfB1230	Clinical	Cote D Ivore	AF (1)	AS-OC (0)	SA (0)	0	3	Yes	C-C	T	T	C	X	T	C	G	G	T	A	A	T	A	T	T	X	C	A	T	A	C	G	A	C	T	T	A	C	T	T	G	A	G	T	C	A	T	A	T	G
19GHNVxxM0073PfB1230	Clinical	Ghana	AF (1)	AS-OC (0)	SA (0)	0	3	Yes	C-C	T	T	C	X	T	C	A	G	T	A	A	T	A	T	T	X	A	A	T	A	C	G	A	C	T	T	A	C	T	A	G	A	G	T	C	A	T	A	T	G
19GHPAxxM0080PfB1230	Clinical	Ghana	AF (1)	AS-OC (0)	SA (0)	0	3	Yes	C-C	T	T	C	X	T	C	A	G	T	A	A	T	A	T	T	X	C	A	T	A	C	G	A	C	T	T	A	C	T	A	G	A	G	T	C	A	T	A	T	G
19GNSCxxx0127PfB1230	Clinical	Guinea	AF (1)	AS-OC (0)	SA (0)	0	3	Yes	C-C	T	T	C	X	T	C	A	G	T	A	A	T	A	T	T	X	A	A	T	A	C	G	A	C	T	T	A	C	T	A	G	A	G	T	C	A	T	A	T	G
19KEPAxxx0083PfB1230	Clinical	Kenya	AF (1)	AS-OC (0)	SA (0)	0	3	Yes	C-C	T	T	C	X	T	C	A	G	T	A	A	T	A	T	T	X	A	A	T	A	C	G	A	C	T	T	A	C	T	A	G	A	G	T	C	A	T	A	T	G
19KETXxxM0133PfB1230	Clinical	Kenya	AF (1)	AS-OC (0)	SA (0)	0	3	Yes	C-C	T	T	C	X	T	C	G	G	T	A	A	T	A	T	T	X	C	A	T	A	C	G	A	C	T	T	A	C	T	T	G	A	G	T	C	A	T	A	T	G
19LRPAxxA0056PfB1230	Clinical	Liberia	AF (1)	AS-OC (0)	SA (0)	0	3	Yes	C-C	T	T	C	X	T	C	A	G	T	A	A	T	A	T	T	X	C	A	T	A	C	G	A	C	T	T	A	C	T	A	G	A	G	T	C	A	T	A	T	G
19LRPAxxA0077PfB1230	Clinical	Liberia	AF (1)	AS-OC (0)	SA (0)	0	3	Yes	C-C	T	T	C	X	T	C	A	G	T	T	A	T	A	T	T	X	A	A	T	A	C	G	A	C	T	T	A	C	T	A	G	A	G	T	C	A	T	A	T	G
19LRPAxxM0070PfB1230	Clinical	Liberia	AF (1)	AS-OC (0)	SA (0)	0	3	Yes	C-C	T	T	C	X	T	C	A	G	T	A	A	T	A	T	T	X	A	A	T	A	C	G	A	C	T	T	A	C	T	A	G	A	G	T	C	A	G	A	T	G
19LRPAxxM0110PfB1230	Clinical	Liberia	AF (1)	AS-OC (0)	SA (0)	0	3	Yes	C-C	T	T	C	X	T	C	G	G	T	A	A	T	A	T	T	X	C	A	T	A	C	G	A	C	T	T	A	C	T	A	G	A	G	T	C	A	T	A	T	G
19LRPAxxx0126PfB1230	Clinical	Liberia	AF (1)	AS-OC (0)	SA (0)	0	3	Yes	C-C	T	T	C	X	T	C	G	G	T	A	A	T	A	T	T	X	A	A	T	A	C	G	A	C	T	T	A	C	T	A	G	A	G	T	C	A	T	A	T	G
19xxxxxxx0008PfB1230	Clinical	Liberia	AF (1)	AS-OC (0)	SA (0)	0	3	Yes	C-C	T	T	C	X	T	C	G	G	T	A	A	T	A	T	T	X	C	A	T	A	C	G	A	C	T	T	A	C	T	T	G	A	G	T	C	A	T	A	T	G
19xxxxxxx0027PfB1230	Clinical	Liberia	AF (1)	AS-OC (0)	SA (0)	0	3	Yes	C-C	T	T	C	X	T	C	A	G	T	A	A	T	A	T	T	X	A	A	T	A	C	G	A	C	T	T	A	C	T	A	G	A	G	T	C	A	T	A	T	G
19xxxxxxx0049PfB1230	Clinical	Liberia	AF (1)	AS-OC (0)	SA (0)	0	3	Yes	C-C	T	T	C	X	T	C	A	G	T	A	A	T	A	T	T	X	A	A	T	A	C	G	A	C	T	T	A	C	T	A	G	A	G	T	C	A	T	A	T	G
19LRPAxxA0057PfB1230	Clinical	Liberia/Sierra Leone	AF (1)	AS-OC (0)	SA (0)	0	3	Yes	C-C	T	T	C	X	T	C	G	G	T	A	A	T	A	T	T	X	A	A	T	A	C	G	A	C	T	T	A	C	T	A	G	A	G	T	C	A	T	A	T	G
19NGPAxxM0069PfB1230	Clinical	Nigeria	AF (1)	AS-OC (0)	SA (0)	0	3	Yes	C-C	T	T	C	X	T	C	A	G	T	A	A	T	A	T	T	X	C	A	T	A	C	G	A	C	T	T	A	C	T	A	G	A	G	T	C	A	T	A	T	G
19NGRIxxx0128PfB1230	Clinical	Nigeria	AF (1)	AS-OC (0)	SA (0)	0	3	Yes	C-C	T	T	C	X	A	C	G	G	T	A	A	T	A	T	T	X	A	A	T	A	C	G	A	C	T	T	A	C	T	T	G	A	G	T	C	A	T	A	T	G
19SLNVxxM0124PfB1230	Clinical	Sierra Leone	AF (1)	AS-OC (0)	SA (0)	0	3	Yes	C-C	T	T	C	X	T	C	A	G	T	T	A	T	A	T	T	X	A	A	T	A	C	G	A	C	T	T	A	C	T	A	G	A	G	T	C	A	T	A	T	G
19SLPAxxM0125PfB1230	Clinical	Sierra Leone	AF (1)	AS-OC (0)	SA (0)	0	3	Yes	C-C	T	T	C	X	T	C	G	G	T	A	A	T	A	T	T	X	A	A	T	A	C	G	A	C	T	T	A	C	T	A	G	A	G	T	C	A	T	A	T	G
19SLPAxxQ0096PfB1230	Clinical	Sierra Leone	AF (1)	AS-OC (0)	SA (0)	0	3	Yes	C-C	T	T	C	X	A	C	G	G	T	A	A	T	A	T	T	X	C	A	T	A	C	G	A	C	T	T	A	C	T	T	G	A	G	T	C	A	T	A	T	G
19xxxxxxx0021PfB1230	Clinical	Sierra Leone	AF (1)	AS-OC (0)	SA (0)	0	3	Yes	C-C	T	T	C	X	T	C	A	G	T	A	A	T	A	T	T	X	A	A	T	A	C	G	A	C	T	T	A	C	T	A	G	A	G	T	C	A	T	A	T	G
19xxxxxxx0025PfB1230	Clinical	Sierra Leone	AF (1)	AS-OC (0)	SA (0)	0	3	Yes	C-C	T	T	C	X	T	C	G	G	T	T	A	T	A	T	T	X	A	A	T	A	C	G	A	C	T	T	A	C	T	A	G	A	G	T	C	A	G	A	T	A
19xxxxxxx0026PfB1230	Clinical	Sierra Leone	AF (1)	AS-OC (0)	SA (0)	0	3	Yes	C-C	T	T	C	X	T	C	A	G	T	A	A	T	A	T	T	X	C	A	T	A	C	G	A	C	T	T	A	C	T	A	G	A	G	T	C	A	G	A	T	G
19xxxxxxx0028PfB1230	Clinical	Sierra Leone	AF (1)	AS-OC (0)	SA (0)	0	3	Yes	C-C	T	T	C	X	T	C	A	G	T	A	A	T	A	T	T	X	A	A	T	A	C	G	A	C	T	T	A	C	T	A	G	A	G	T	C	A	T	A	T	G
19xxxxxxx0040PfB1230	Clinical	Sierra Leone	AF (1)	AS-OC (0)	SA (0)	0	3	Yes	C-C	T	T	C	X	T	C	A	G	T	A	A	T	A	T	T	X	C	A	T	A	C	G	A	C	T	T	A	C	T	A	G	A	G	T	C	A	G	A	T	G
19xxxxxxx0030PfB1230	Clinical	Sudan	AF (1)	AS-OC (0)	SA (0)	0	3	Yes	C-C	T	T	C	X	T	C	G	G	T	A	A	T	A	T	T	X	C	A	T	A	C	G	A	C	T	T	A	C	T	T	G	A	G	T	C	A	T	A	T	G
19TZCOxxx0092PfB1230	Clinical	Tanzania	AF (1)	AS-OC (0)	SA (0)	0	3	Yes	C-C	T	T	C	X	T	C	G	G	T	A	A	T	A	T	T	X	A	A	T	A	C	G	A	C	T	T	A	C	T	A	G	A	G	T	C	A	G	A	T	G
19TZTXxxx0088PfB1230	Clinical	Tanzania	AF (1)	AS-OC (0)	SA (0)	0	3	Yes	C-C	T	T	C	X	T	C	G	G	T	A	A	T	A	T	T	X	C	A	T	A	C	G	A	C	T	T	A	C	T	A	G	A	G	T	C	A	T	A	T	G
19TZWIxxx0078PfB1230	Clinical	Tanzania	AF (1)	AS-OC (0)	SA (0)	0	3	Yes	C-C	T	T	C	X	A	C	G	G	T	A	A	T	A	T	T	X	A	A	T	A	C	G	A	C	T	T	A	C	T	A	G	A	G	T	C	A	T	A	T	A
19TGNDxxx0100PfB1230	Clinical	Togo	AF (1)	AS-OC (0)	SA (0)	0	3	Yes	C-C	T	T	C	X	T	C	G	G	T	A	A	T	A	T	T	X	C	A	T	A	C	G	A	C	T	T	A	C	T	T	G	A	G	T	C	A	T	A	T	A
19TGNDxxx0107PfB1230	Clinical	Togo	AF (1)	AS-OC (0)	SA (0)	0	3	Yes	C-C	T	T	C	X	T	C	G	G	T	A	A	T	A	T	T	X	C	A	T	A	C	G	A	C	T	T	A	C	T	T	G	A	G	T	C	A	T	A	T	A
19xxxxxxx0023PfB1230	Clinical	Togo	AF (1)	AS-OC (0)	SA (0)	0	3	Yes	C-C	T	T	C	X	T	C	G	G	T	A	A	T	A	T	T	X	A	A	T	A	C	G	A	C	T	T	A	C	T	A	G	A	G	T	C	A	T	A	T	G
19xxxxxxx0045PfB1230	Clinical	Uganda	AF (1)	AS-OC (0)	SA (0)	0	3	Yes	C-C	T	T	C	X	T	C	G	G	T	A	A	T	A	T	T	X	A	A	T	A	C	G	A	C	T	T	A	C	T	T	G	A	G	T	C	A	T	A	T	G
19UGTXxxx0131PfB1230	Clinical	Uganda/Rwanda	AF (1)	AS-OC (0)	SA (0)	0	3	Yes	C-C	T	T	C	X	T	C	G	G	T	A	A	T	A	T	T	X	A	A	T	A	C	G	A	C	T	T	A	C	T	A	G	A	G	T	C	A	T	A	T	G
19xxFLxxx0094PfB1230	Clinical	unknown	AF (1)	AS-OC (0)	SA (0)	0	3	Yes	C-C	T	T	C	X	T	C	G	G	T	A	A	T	A	T	T	X	C	A	T	A	C	G	A	C	T	T	A	C	T	T	G	A	G	T	C	A	G	A	T	G
19xxGAxxx0113PfB1230	Clinical	unknown	AF (1)	AS-OC (0)	SA (0)	0	3	Yes	C-C	T	T	C	X	T	C	G	G	T	A	A	T	A	T	T	X	C	A	T	A	C	G	A	C	T	T	A	C	T	T	G	A	G	T	C	A	T	A	T	G
19xxGAxxx0115PfB1230	Clinical	unknown	AF (1)	AS-OC (0)	SA (0)	0	3	Yes	C-C	T	T	C	X	T	C	G	G	T	A	A	T	A	T	T	X	C	A	T	A	C	G	A	C	T	T	A	C	T	T	G	A	G	T	C	A	T	A	T	A
19xxGAxxx0122PfB1230	Clinical	unknown	AF (1)	AS-OC (0)	SA (0)	0	3	Yes	C-C	T	T	C	X	A	C	A	G	T	A	A	T	A	T	T	X	A	A	T	A	C	G	A	C	T	T	A	C	T	A	G	A	G	T	C	A	T	A	T	G
19xxGAxxx0123PfB1230	Clinical	unknown	AF (1)	AS-OC (0)	SA (0)	0	3	Yes	C-C	T	T	C	X	A	C	G	G	T	A	A	T	A	T	T	X	C	A	T	A	C	G	A	C	T	T	A	C	T	T	G	A	G	T	C	A	T	A	T	G
19xxMNxxx0067PfB1230	Clinical	unknown	AF (1)	AS-OC (0)	SA (0)	0	3	Yes	C-C	T	T	C	X	T	C	G	G	T	A	A	T	A	T	T	X	A	A	T	A	C	G	A	C	T	T	A	C	T	A	G	A	G	T	C	A	T	A	T	G
19xxMNxxx0086PfB1230	Clinical	unknown	AF (1)	AS-OC (0)	SA (0)	0	3	Yes	C-C	T	T	C	X	T	C	A	G	T	A	A	T	A	T	A	X	A	A	T	A	C	G	A	C	T	T	A	C	T	A	G	A	G	T	C	A	T	A	T	G
19xxPAxxx0087PfB1230	Clinical	unknown	AF (1)	AS-OC (0)	SA (0)	0	3	Yes	C-C	T	T	C	X	T	C	A	G	T	T	A	T	A	T	T	X	A	A	T	A	C	G	A	C	T	T	A	C	T	A	G	A	G	T	C	A	T	A	T	G
19xxTXxxx0090PfB1230	Clinical	unknown	AF (1)	AS-OC (0)	SA (0)	0	3	Yes	C-C	T	T	C	X	T	C	G	G	T	A	A	T	A	T	T	X	C	A	T	A	C	G	A	C	T	T	A	C	T	A	G	A	G	T	C	A	T	A	T	G
19xxWIxxx0104PfB1230	Clinical	unknown	AF (1)	AS-OC (0)	SA (0)	0	3	Yes	C-C	T	T	C	X	A	C	G	G	T	A	A	T	A	T	T	X	A	A	T	A	C	G	A	C	T	T	A	C	T	A	G	A	G	T	C	A	T	A	T	A
19xxxxxxx0020PfB1230	Clinical	unknown	AF (1)	AS-OC (0)	SA (0)	0	3	Yes	C-C	T	T	C	X	T	C	A	G	T	A	A	T	A	T	T	X	A	A	T	A	C	G	A	C	T	T	A	C	T	A	G	A	G	T	C	A	T	A	T	G
19xxxxxxx0035PfB1230	Clinical	unknown	AF (1)	AS-OC (0)	SA (0)	0	3	Yes	C-C	T	T	C	X	A	C	A	G	T	A	A	T	A	T	T	X	C	A	T	A	C	G	A	C	T	T	A	C	T	A	G	A	G	T	C	A	T	A	T	G
19xxxxxxx0037PfB1230	Clinical	unknown	AF (1)	AS-OC (0)	SA (0)	0	3	Yes	C-C	T	T	C	X	T	C	G	G	T	A	A	T	A	T	T	X	C	A	T	A	C	G	A	C	T	T	A	C	T	T	G	A	G	T	C	A	T	A	T	A
19xxxxxxx0047PfB1230	Clinical	unknown	AF (1)	AS-OC (0)	SA (0)	0	3	Yes	C-C	T	T	C	X	A	C	A	G	T	A	A	T	A	T	T	X	A	A	T	A	C	G	A	C	T	T	A	C	T	A	G	A	G	T	C	A	T	A	T	G
23xxxxxxxFC27PfD0060	LabSequencedReference	FC27 Papua New Guinea	AS-OC (1)	SA (0)	AF (0)	1	3	Yes	T-C	T	T	C	C	T	C	G	G	T	A	A	T	A	T	A	A	A	A	T	A	C	G	A	C	T	T	A	C	T	A	G	A	G	T	C	A	T	A	T	A
18GHAZxxx0169PfB1230	Clinical	Ghana	AF (1)	AS-OC (0)	SA (0)	1	3	Yes	C-C	T	T	C	C	T	C	G	G	T	A	A	T	A	T	T	A	A	A	T	A	C	G	A	C	T	T	A	C	T	A	G	A	G	T	C	A	T	A	T	G
18LRPAxxM0116PfB1230	Clinical	Liberia	AF (1)	AS-OC (0)	SA (0)	1	3	Yes	C-C	T	T	C	C	T	C	A	G	T	A	A	T	A	T	T	A	A	A	T	A	C	G	A	C	T	T	A	C	T	A	G	A	G	T	C	A	T	A	T	G
19xxxxxxx0017PfB1230	Clinical	Liberia	AF (1)	AS-OC (0)	SA (0)	1	3	Yes	C-C	T	T	C	X	N	C	G	G	T	A	A	T	A	T	T	X	C	A	T	A	C	G	A	C	T	T	A	C	T	T	G	A	G	T	C	A	T	A	T	A
18SLPAxxM0102PfB1230	Clinical	Sierra Leone	AF (1)	AS-OC (0)	SA (0)	1	3	Yes	C-C	T	T	C	C	T	C	G	G	T	A	A	T	A	T	T	A	A	A	T	A	C	G	A	C	T	T	A	C	T	T	G	A	G	T	C	A	T	A	T	A
19xxxxxxx0016PfB1230	Clinical	Tanzania	AF (1)	AS-OC (0)	SA (0)	1	3	Yes	C-C	T	T	C	X	T	C	G	G	T	A	A	T	A	T	T	X	A	A	T	A	C	G	A	C	T	T	A	C	T	A	G	A	G	T	C	A	T	A	T	G
19xxGAxxx0093PfB1230	Clinical	unknown	AF (1)	AS-OC (0)	SA (0)	2	3	Yes	C-C	T	T	C	X	N	C	G	G	T	A	A	T	A	T	T	X	C	A	T	A	C	G	A	C	T	T	A	C	T	T	G	A	G	T	C	A	T	A	T	G
19xxxxxxx0031PfB1230	Clinical	unknown	AF (1)	AS-OC (0)	SA (0)	3	3	Yes	C-C	T	T	C	X	T	C	G	G	T	A	A	T	A	T	T	X	A	A	T	A	C	G	A	C	T	T	A	C	T	A	G	A	G	T	C	A	T	A	T	G
19LRPAxxA0053PfB1230	Clinical	Libera	AF (1)	AS-OC (0)	SA (0)	4	3	Yes	C-C	T	T	C	X	T	C	G	G	T	A	A	T	A	T	T	X	C	A	T	A	C	G	A	C	T	T	A	C	T	N	G	A	G	T	C	A	T	A	T	G
19LRPAxxM0117PfB1230	Clinical	Liberia/Netherlands/Belgium	AF (1)	AS-OC (0)	SA (0)	4	3	Yes	C-C	T	T	C	X	T	C	G	G	T	A	A	T	A	T	T	X	A	A	T	A	C	G	A	C	T	T	A	C	T	A	G	A	G	T	C	A	T	A	T	G
19xxxxxxx0014PfB1230	Clinical	Sierra Leone	AF (1)	AS-OC (0)	SA (0)	4	3	Yes	C-C	T	T	C	X	T	C	G	G	T	A	A	T	A	T	T	X	C	A	T	A	C	G	A	C	T	T	A	C	T	T	G	A	G	T	C	A	N	A	T	G
19xxxxxxx0038PfB1230	Clinical	Burkina Faso	AF (1)	AS-OC (0)	SA (0)	5	3	Yes	C-C	T	T	C	X	T	C	N	G	T	A	A	T	A	T	T	X	C	A	T	A	C	G	A	C	T	T	A	C	T	A	G	A	G	T	C	A	T	A	T	G
19MZTXxxx0130PfB1230	Clinical	Mozambique	AF (1)	AS-OC (0)	SA (0)	5	3	Yes	C-C	T	T	C	X	T	C	N	G	T	A	A	T	A	T	T	X	C	A	T	A	C	G	A	C	T	T	A	C	T	N	G	A	G	T	C	A	T	A	T	N
19xxFLxxx0071PfB1230	Clinical	unknown	AF (1)	AS-OC (0)	SA (0)	5	3	Yes	C-C	T	T	C	X	N	C	N	G	T	A	A	T	A	T	T	X	A	A	T	A	C	G	A	C	T	T	A	C	T	A	G	A	G	T	C	A	T	A	T	G
18CIPAxxx0111PfB1230	Clinical	Cote D Ivore	AF (1)	AS-OC (0)	SA (0)	6	3	Yes	C-C	T	T	C	C	T	C	G	G	T	A	A	T	A	T	T	A	C	A	T	A	C	G	A	C	T	T	A	C	T	T	G	A	G	T	C	A	T	A	T	N
19NGFLxxx0108PfB1230	Clinical	Nigeria	AF (1)	AS-OC (0)	SA (0)	6	3	Yes	C-C	T	T	C	X	N	C	G	G	T	A	A	T	A	T	T	X	N	A	T	A	C	G	A	C	T	T	A	C	T	T	G	A	G	T	C	A	T	A	T	G
19SDOHxxx0109PfB1230	Clinical	Sudan	AF (1)	AS-OC (0)	SA (0)	6	3	Yes	C-C	T	T	C	X	T	C	G	G	T	A	A	T	A	T	T	X	A	A	T	A	C	G	A	C	T	T	A	C	T	N	G	A	G	T	C	A	N	A	T	G
19CIPAxxx0120PfB1230	Clinical	Cote D Ivore	AF (1)	AS-OC (0)	SA (0)	7	3	Yes	C-C	T	T	C	X	N	C	A	G	T	N	A	T	A	T	T	X	A	A	T	A	C	G	A	C	T	T	A	C	T	A	G	A	G	T	C	N	T	A	T	G
19xxxxxxx0015PfB1230	Clinical	Liberia	AF (1)	AS-OC (0)	SA (0)	7	3	Yes	C-C	T	T	C	X	T	C	G	G	T	A	A	T	A	T	T	X	C	A	T	A	C	G	A	C	T	T	A	C	T	N	G	A	G	T	C	A	T	A	T	N
19NGNVxxM0074PfB1230	Clinical	Nigeria	AF (1)	AS-OC (0)	SA (0)	7	3	Yes	C-C	T	T	C	X	N	C	A	G	T	A	A	T	A	T	T	X	N	A	T	A	C	G	A	C	T	T	A	C	T	A	G	A	G	T	C	A	T	A	T	G
19xxxxxxx0042PfB1230	Clinical	Nigeria	AF (1)	AS-OC (0)	SA (0)	7	3	Yes	C-C	T	T	C	X	T	C	A	G	T	N	A	T	A	T	T	X	N	A	T	A	C	G	A	C	T	T	A	C	T	A	G	A	G	T	C	A	T	A	T	G
19SLRIxxx0081PfB1230	Clinical	Sierra Leone	AF (1)	AS-OC (0)	SA (0)	7	3	Yes	C-C	T	T	C	X	T	C	N	G	T	A	A	T	A	T	N	X	C	A	T	A	C	G	A	C	T	T	A	C	T	N	G	A	G	T	C	A	T	A	T	G
19xxWIxxx0105PfB1230	Clinical	unknown	AF (1)	AS-OC (0)	SA (0)	7	3	Yes	C-C	T	T	C	X	T	C	N	G	T	A	A	T	A	T	T	X	A	A	T	A	C	G	A	C	T	T	A	C	T	A	G	A	G	T	C	A	N	A	T	G
19xxxxxxx0019PfB1230	Clinical	Sierra Leone	AF (1)	AS-OC (0)	SA (0)	8	3	Yes	C-C	T	T	C	X	N	C	N	G	T	A	A	T	A	T	T	X	N	A	T	A	C	G	A	C	T	T	A	C	T	N	G	A	G	T	C	A	T	A	T	G
21xxMN00x0013PfB1290	Clinical	unknown	AF (1)	AS-OC (0)	SA (0)	8	3	Yes	C-C	T	T	C	C	N	C	N	G	T	A	A	T	A	T	T	A	N	A	T	X	C	G	A	C	T	T	A	C	T	N	G	A	G	T	C	A	T	A	T	G
19xxxxxxx0043PfB1230	Clinical	Cameroon	AF (1)	AS-OC (0)	SA (0)	9	3	Yes	C-C	T	T	C	X	N	C	N	G	T	A	A	T	A	T	T	X	N	A	T	A	C	G	A	C	T	T	A	C	T	N	G	A	G	T	C	A	T	A	T	G
19NGWIxxx0106PfB1230	Clinical	Nigeria	AF (1)	AS-OC (0)	SA (0)	10	3	Yes	C-C	T	T	C	X	N	C	G	G	T	A	A	T	A	T	T	X	A	A	T	A	C	G	A	C	T	T	A	C	T	N	G	A	G	T	C	A	T	A	T	G
19xxMOxxx0099PfB1230	Clinical	unknown	AF (1)	AS-OC (0)	SA (0)	11	3	Yes	C-C	T	T	C	X	T	C	N	G	T	A	A	T	A	T	T	X	N	A	T	A	C	G	A	C	T	T	A	C	T	N	G	A	G	T	C	A	T	A	T	G
19CGKExxx0055PfB1230	Clinical	Congo	AF (1)	AS-OC (0)	SA (0)	12	3	Yes	C-C	T	T	C	X	T	C	N	G	T	A	A	T	A	T	T	X	N	A	T	A	C	G	A	C	T	T	A	C	T	N	G	A	G	T	C	A	T	A	T	N
19CIPAxxM0098PfB1230	Clinical	Cote D Ivore	AF (1)	AS-OC (0)	SA (0)	12	3	Yes	C-C	T	T	C	X	N	C	N	G	T	N	A	T	A	T	T	X	N	A	T	A	C	G	A	C	T	T	A	C	T	N	G	A	G	T	C	A	T	A	T	G
21xxMN00x0018PfB1290	Clinical	unknown	AF (1)	AS-OC (0)	SA (0)	12	3	Yes	C-C	T	T	C	C	N	C	N	G	T	A	A	T	A	T	N	A	N	A	T	X	C	G	A	C	T	T	A	C	T	N	G	A	G	T	C	A	T	A	T	G
19xxPAxxA0129PfB1230	Clinical	unknown	AF (1)	AS-OC (0)	SA (0)	13	3	Yes	C-C	T	T	C	X	N	C	N	G	T	N	A	T	A	T	T	X	A	A	T	A	N	G	A	C	T	T	A	C	T	A	G	A	G	T	N	A	T	A	T	N
19xxTXxxx0089PfB1230	Clinical	unknown	AF (1)	AS-OC (0)	SA (0)	13	3	Yes	C-C	T	T	C	X	T	C	G	G	T	A	A	T	A	T	T	X	N	A	T	A	C	G	A	C	T	T	A	C	T	N	G	A	G	T	C	A	T	A	T	G
20xxxxxxx0044PfB1290	Clinical	Africa	AF (1)	AS-OC (0)	SA (0)	0	4	Yes	C-C	T	T	C	X	A	C	G	G	T	A	A	T	A	T	T	A	A	A	T	X	C	G	A	C	T	T	A	C	T	T	G	A	G	T	C	A	T	A	T	G
19BIPAxxA0145PfB1280	Clinical	Burundi	AF (1)	AS-OC (0)	SA (0)	0	4	Yes	C-C	T	T	C	X	T	C	G	G	T	A	A	T	A	T	T	A	A	A	T	X	C	G	A	C	T	T	A	C	T	A	G	A	G	T	C	A	T	A	T	G
20xxxxxxx0056PfB1290	Clinical	Cameroon	AF (1)	AS-OC (0)	SA (0)	0	4	Yes	C-C	T	T	C	X	T	C	G	G	T	T	A	T	A	T	T	A	A	A	T	X	C	G	A	C	T	T	A	C	T	A	G	A	G	T	C	A	G	A	T	A
19CMNCxxxx0210PfB1280	Clinical	Cameroon	AF (1)	AS-OC (0)	SA (0)	0	4	Yes	C-C	T	T	C	X	T	C	G	G	T	A	A	T	A	T	T	A	C	A	T	X	C	G	A	C	T	T	A	C	T	A	G	A	G	T	C	A	T	A	T	G
20CDNVxxx0003PfB1290	Clinical	Democratic Republic of the Congo	AF (1)	AS-OC (0)	SA (0)	0	4	Yes	C-C	T	T	C	X	A	C	A	G	T	A	A	T	A	T	T	A	C	A	T	X	C	G	A	C	T	T	A	C	T	A	G	A	G	T	C	A	T	A	T	G
20DOPAxxM0006PfB1290	Clinical	Dominican Republic	SA (1)	AS-OC (0)	AF (0)	0	4	Yes	T-T	T	T	C	X	T	C	G	G	T	T	A	T	A	T	T	A	C	A	T	X	C	G	A	C	T	T	A	C	T	T	G	A	G	C	C	A	T	A	T	A
21GHNJ00x0077PfB1291	Clinical	Ghana	AF (1)	AS-OC (0)	SA (0)	0	4	Yes	C-C	T	T	C	X	T	C	G	G	T	A	A	T	A	T	T	A	A	A	T	X	C	G	A	C	T	T	A	C	T	T	G	A	G	T	C	A	T	A	T	G
19GHNCxxM0168PfB1280	Clinical	Ghana	AF (1)	AS-OC (0)	SA (0)	0	4	Yes	C-C	T	T	C	X	T	C	G	G	T	A	A	T	A	T	T	A	A	A	T	X	C	G	A	C	T	T	A	C	T	T	G	A	G	T	C	A	T	A	T	G
19GHOHxxM0227PfB1280	Clinical	Ghana	AF (1)	AS-OC (0)	SA (0)	0	4	Yes	C-C	T	T	C	X	T	C	G	G	T	A	A	T	A	T	T	A	A	A	T	X	C	G	A	C	T	T	A	C	T	A	G	A	G	T	C	A	T	A	T	G
20GNPAxxA0025PfB1290	Clinical	Guinea	AF (1)	AS-OC (0)	SA (0)	0	4	Yes	C-C	T	T	C	X	A	C	G	G	T	A	A	T	A	T	T	A	A	A	T	X	C	G	A	C	T	T	A	C	T	A	G	A	G	T	C	A	T	A	T	G
21GNNY00Q0098PfB1291	Clinical	Guinea	AF (1)	AS-OC (0)	SA (0)	0	4	Yes	C-C	T	T	C	X	T	C	G	G	T	A	A	T	A	T	T	A	A	A	T	X	C	G	A	C	T	T	A	C	T	A	G	A	G	T	C	A	G	A	T	G
21GNNY00Q0100PfB1291	Clinical	Guinea	AF (1)	AS-OC (0)	SA (0)	0	4	Yes	C-C	T	T	C	X	T	C	G	G	T	A	A	T	A	T	T	A	A	A	T	X	C	G	A	C	T	T	A	C	T	A	G	A	G	T	C	A	G	A	T	G
21GNPAxxx0057PfB1290	Clinical	Guinea	AF (1)	AS-OC (0)	SA (0)	0	4	Yes	C-C	T	T	C	X	T	C	G	G	T	A	A	T	A	T	T	A	C	A	T	X	C	G	A	C	T	T	A	C	T	T	G	A	G	T	C	A	T	A	T	A
21GNWI00E0124PfB1291	Clinical	Guinea	AF (1)	AS-OC (0)	SA (0)	0	4	Yes	C-C	T	T	C	X	T	C	A	G	T	T	A	T	A	T	T	A	A	A	T	X	C	G	A	C	T	T	A	C	T	A	G	A	G	T	C	A	T	A	T	G
19GNPAxxN0164PfB1280	Clinical	Guinea	AF (1)	AS-OC (0)	SA (0)	0	4	Yes	C-C	T	T	C	X	T	C	A	G	T	A	A	T	A	T	T	A	A	A	T	X	C	G	A	C	T	T	A	C	T	A	G	A	G	T	C	A	T	A	T	G
20xxxxxxx0043PfB1290	Clinical	Kenya	AF (1)	AS-OC (0)	SA (0)	0	4	Yes	C-C	T	T	C	X	T	C	G	G	T	A	A	T	A	T	T	A	A	A	T	X	C	G	A	C	T	T	A	C	T	A	G	A	G	T	C	A	T	A	T	G
21xxxxxxx0006PfB1290	Clinical	Kenya	AF (1)	AS-OC (0)	SA (0)	0	4	Yes	C-C	T	T	C	X	T	C	G	G	T	A	A	T	A	T	T	A	C	A	T	X	C	G	A	C	T	T	A	C	T	T	G	A	G	T	C	A	T	A	T	G
21LRNJ00x0086PfB1291	Clinical	Liberia	AF (1)	AS-OC (0)	SA (0)	0	4	Yes	C-C	T	T	C	X	T	C	G	G	T	A	A	T	A	T	T	A	C	A	T	X	C	G	A	C	T	T	A	C	T	T	G	A	G	T	C	A	T	A	T	A
21LRPAxxx0062PfB1290	Clinical	Liberia	AF (1)	AS-OC (0)	SA (0)	0	4	Yes	C-C	T	T	C	X	T	C	A	G	T	A	A	T	A	T	T	A	A	A	T	X	C	G	A	C	T	T	A	C	T	A	G	A	G	T	C	A	T	A	T	G
21LRRIxxx0037PfB1290	Clinical	Liberia	AF (1)	AS-OC (0)	SA (0)	0	4	Yes	C-C	T	T	C	X	T	C	A	G	T	A	A	T	A	T	T	A	A	A	T	X	C	G	A	C	T	T	A	C	T	A	G	A	G	T	C	A	T	A	T	G
19LRGAxxxx0209PfB1280	Clinical	Liberia	AF (1)	AS-OC (0)	SA (0)	0	4	Yes	C-C	T	T	C	X	T	C	A	G	T	A	A	T	A	T	T	A	A	A	T	X	C	G	A	C	T	T	A	C	T	A	G	A	G	T	C	A	T	A	T	G
19MLPAxxxx0148PfB1280	Clinical	Mali	AF (1)	AS-OC (0)	SA (0)	0	4	Yes	C-C	T	T	C	X	T	C	A	G	T	A	A	T	A	T	T	A	A	A	T	X	C	G	A	C	T	T	A	C	T	A	G	A	G	T	C	A	T	A	T	G
20xxxxxxx0041PfB1290	Clinical	Nigeria	AF (1)	AS-OC (0)	SA (0)	0	4	Yes	C-C	T	T	C	X	T	C	A	G	T	A	A	T	A	T	T	A	C	A	T	X	C	G	A	C	T	T	A	C	T	A	G	A	G	T	C	A	T	A	T	G
21NGCA00A0102PfB1291	Clinical	Nigeria	AF (1)	AS-OC (0)	SA (0)	0	4	Yes	C-C	T	T	C	X	T	C	G	G	T	A	A	T	A	T	T	A	A	A	T	X	C	G	A	C	T	T	A	C	T	T	G	A	G	T	C	A	T	A	T	G
21NGFL00x0068PfB1291	Clinical	Nigeria	AF (1)	AS-OC (0)	SA (0)	0	4	Yes	C-C	T	T	C	X	T	C	G	G	T	A	A	T	A	T	T	A	A	A	T	X	C	G	A	C	T	T	A	C	T	A	G	A	G	T	C	A	G	A	T	G
21NGNVxxU0056PfB1290	Clinical	Nigeria	AF (1)	AS-OC (0)	SA (0)	0	4	Yes	C-C	T	T	C	X	T	C	G	G	T	A	A	T	A	T	T	A	C	A	T	X	C	G	A	C	T	T	A	C	T	T	G	A	G	T	C	A	T	A	T	G
21NGRI00x0097PfB1291	Clinical	Nigeria	AF (1)	AS-OC (0)	SA (0)	0	4	Yes	C-C	T	T	C	X	A	C	G	G	T	A	A	T	A	T	T	A	C	A	T	X	C	G	A	C	T	T	A	C	T	T	G	A	G	T	C	A	T	A	T	G
21NGTXxxM0032PfB1290	Clinical	Nigeria	AF (1)	AS-OC (0)	SA (0)	0	4	Yes	C-C	T	T	C	X	A	C	A	G	T	A	A	T	A	T	T	A	A	A	T	X	C	G	A	C	T	T	A	C	T	A	G	A	G	T	C	A	T	A	T	G
21NGTXxxM0033PfB1290	Clinical	Nigeria	AF (1)	AS-OC (0)	SA (0)	0	4	Yes	C-C	T	T	C	X	A	C	A	G	T	A	A	T	A	T	T	A	A	A	T	X	C	G	A	C	T	T	A	C	T	A	G	A	G	T	C	A	T	A	T	G
21NGTXxxM0044PfB1290	Clinical	Nigeria	AF (1)	AS-OC (0)	SA (0)	0	4	Yes	C-C	T	T	C	X	A	C	A	G	T	A	A	T	A	T	T	A	A	A	T	X	C	G	A	C	T	T	A	C	T	A	G	A	G	T	C	A	T	A	T	G
21NGWI00x0123PfB1291	Clinical	Nigeria	AF (1)	AS-OC (0)	SA (0)	0	4	Yes	C-C	T	T	C	X	A	C	A	G	T	A	A	T	A	T	T	A	A	A	T	X	C	G	A	C	T	T	A	C	T	A	G	A	G	T	C	A	T	A	T	G
19NGMAxxM0162PfB1280	Clinical	Nigeria	AF (1)	AS-OC (0)	SA (0)	0	4	Yes	C-C	T	T	C	X	A	C	G	G	T	A	A	T	A	T	T	A	A	A	T	X	C	G	A	C	T	T	A	C	T	T	G	A	G	T	C	A	T	A	T	G
19NGMOxxxx0163PfB1280	Clinical	Nigeria	AF (1)	AS-OC (0)	SA (0)	0	4	Yes	C-C	T	T	C	X	T	C	A	G	T	T	A	T	A	T	T	A	A	A	T	X	C	G	A	C	T	T	A	C	T	A	G	A	G	T	C	A	T	A	T	G
19NGPAxxM0183PfB1280	Clinical	Nigeria	AF (1)	AS-OC (0)	SA (0)	0	4	Yes	C-C	T	T	C	X	T	C	G	G	T	T	A	T	A	T	T	A	C	A	T	X	C	G	A	C	T	T	A	C	T	T	G	A	G	T	C	A	T	A	T	A
20SLAZxxx0011PfB1290	Clinical	Sierra Leone	AF (1)	AS-OC (0)	SA (0)	0	4	Yes	C-C	T	T	C	X	T	C	A	G	T	A	A	T	A	T	T	A	A	A	T	X	C	G	A	C	T	T	A	C	T	A	G	A	G	T	C	A	T	A	T	G
21SLAZxxx0060PfB1290	Clinical	Sierra Leone	AF (1)	AS-OC (0)	SA (0)	0	4	Yes	C-C	T	T	C	X	T	C	A	G	T	A	A	T	A	T	T	A	C	A	T	X	C	G	A	C	T	T	A	C	T	A	G	A	G	T	C	A	T	A	T	G
21SLNJ00A0103PfB1291	Clinical	Sierra Leone	AF (1)	AS-OC (0)	SA (0)	0	4	Yes	C-C	T	T	C	X	T	C	A	G	T	T	A	T	A	T	T	A	A	A	T	X	C	G	A	C	T	T	A	C	T	A	G	A	G	T	C	A	T	A	T	G
21SLPA00x0089PfB1291	Clinical	Sierra Leone	AF (1)	AS-OC (0)	SA (0)	0	4	Yes	C-C	T	T	C	X	T	C	G	G	T	T	A	T	A	T	T	A	C	A	T	X	C	G	A	C	T	T	A	C	T	T	G	A	G	T	C	A	T	A	T	A
21SLPAxxx0064PfB1290	Clinical	Sierra Leone	AF (1)	AS-OC (0)	SA (0)	0	4	Yes	C-C	T	T	C	X	A	C	A	G	T	T	A	T	A	T	T	A	A	A	T	X	C	G	A	C	T	T	A	C	T	A	G	A	G	T	C	A	T	A	T	G
19SLPAxxM0177PfB1280	Clinical	Sierra Leone	AF (1)	AS-OC (0)	SA (0)	0	4	Yes	C-C	T	T	C	X	T	C	G	G	T	A	A	T	A	T	T	A	A	A	T	X	C	G	A	C	T	T	A	C	T	A	G	A	G	T	C	A	T	A	T	G
20xxxxxxx0054PfB1290	Clinical	South Africa	AF (1)	AS-OC (0)	SA (0)	0	4	Yes	C-C	T	T	C	X	T	C	G	G	T	A	A	T	A	T	T	A	A	A	T	X	C	G	A	C	T	T	A	C	T	A	G	A	G	T	C	A	T	A	T	G
19SDAZxxxx0217PfB1280	Clinical	South Sudan	AF (1)	AS-OC (0)	SA (0)	0	4	Yes	C-C	T	T	C	X	T	C	G	G	T	A	A	T	A	T	T	A	A	A	T	X	C	G	A	C	T	T	A	C	T	T	G	A	G	T	C	A	T	A	T	G
21SDAZ00x0092PfB1291	Clinical	Sudan	AF (1)	AS-OC (0)	SA (0)	0	4	Yes	C-C	T	T	C	X	T	C	G	G	T	A	A	T	A	T	T	A	C	A	T	X	C	G	A	C	T	T	A	C	T	A	G	A	G	T	C	A	T	A	T	G
21SDAZ00x0094PfB1291	Clinical	Sudan	AF (1)	AS-OC (0)	SA (0)	0	4	Yes	C-C	T	T	C	X	T	C	G	G	T	A	A	T	A	T	T	A	C	A	T	X	C	G	A	C	T	T	A	C	T	A	G	A	G	T	C	A	T	A	T	G
21UGWA00A0122PfB1291	Clinical	Uganda	AF (1)	AS-OC (0)	SA (0)	0	4	Yes	C-C	T	T	C	X	T	C	G	G	T	A	A	T	A	T	T	A	A	A	T	X	C	G	A	C	T	T	A	C	T	A	G	A	G	T	C	A	T	A	T	G
19NGPAxxM0139PfB1280	Clinical	unknown	AF (1)	AS-OC (0)	SA (0)	0	4	Yes	C-C	T	T	C	X	T	C	A	G	T	A	A	T	A	T	T	A	A	A	T	X	C	G	A	C	T	T	A	C	T	A	G	A	G	T	C	A	G	A	T	G
19xxAZxxxx0193PfB1280	Clinical	unknown	AF (1)	AS-OC (0)	SA (0)	0	4	Yes	C-C	T	T	C	X	T	C	G	G	T	A	A	T	A	T	T	A	A	A	T	X	C	G	A	C	T	T	A	C	T	A	G	A	G	T	C	A	T	A	T	G
19xxAZxxxx0208PfB1280	Clinical	unknown	AF (1)	AS-OC (0)	SA (0)	0	4	Yes	C-C	T	T	C	X	T	C	G	G	T	A	A	T	A	T	T	A	C	A	T	X	C	G	A	C	T	T	A	C	T	T	G	A	G	T	C	A	T	A	T	G
19xxGAxxx0079PfB1230	Clinical	unknown	AF (1)	AS-OC (0)	SA (0)	0	4	Yes	C-C	T	T	C	X	T	C	G	G	T	A	A	T	A	T	T	X	A	A	T	A	C	G	A	C	T	T	A	C	T	T	G	A	G	T	C	A	G	A	T	G
19xxMAxxxx0212PfB1280	Clinical	unknown	AF (1)	AS-OC (0)	SA (0)	0	4	Yes	C-C	T	T	C	X	T	C	G	G	T	A	A	T	A	T	T	A	A	A	T	X	C	G	A	C	T	T	A	C	T	A	G	A	G	T	C	A	T	A	T	G
19xxMAxxxx0213PfB1280	Clinical	unknown	AF (1)	AS-OC (0)	SA (0)	0	4	Yes	C-C	T	T	C	X	T	C	G	G	T	A	A	T	A	T	T	A	C	A	T	X	C	G	A	C	T	T	A	C	T	T	G	A	G	T	C	A	T	A	T	A
19xxMNxxxx0161PfB1280	Clinical	unknown	AF (1)	AS-OC (0)	SA (0)	0	4	Yes	C-C	T	T	C	X	T	C	G	G	T	A	A	T	A	T	T	A	C	A	T	X	C	G	A	C	T	T	A	C	T	A	G	A	G	T	C	A	T	A	T	G
19xxPAxxxx0147PfB1280	Clinical	unknown	AF (1)	AS-OC (0)	SA (0)	0	4	Yes	C-C	T	T	C	X	T	C	G	G	T	A	A	T	A	T	T	A	C	A	T	X	C	G	A	C	T	T	A	C	T	T	G	A	G	T	C	A	T	A	T	G
19xxPAxxxx0151PfB1280	Clinical	unknown	AF (1)	AS-OC (0)	SA (0)	0	4	Yes	C-C	T	T	C	X	T	C	A	G	T	A	A	T	A	T	T	A	A	A	T	X	C	G	A	C	T	T	A	C	T	A	G	A	G	T	C	A	T	A	T	G
19xxPAxxxx0153PfB1280	Clinical	unknown	AF (1)	AS-OC (0)	SA (0)	0	4	Yes	C-C	T	T	C	X	T	C	G	G	T	A	A	T	A	T	T	A	C	A	T	X	C	G	A	C	T	T	A	C	T	T	G	A	G	T	C	A	T	A	T	A
19xxTXxxxx0203PfB1280	Clinical	unknown	AF (1)	AS-OC (0)	SA (0)	0	4	Yes	C-C	T	T	C	X	T	C	A	G	T	A	A	T	A	T	A	A	A	A	T	X	C	G	A	C	T	T	A	C	T	A	G	A	G	T	C	A	T	A	T	G
19xxTXxxxx0205PfB1280	Clinical	unknown	AF (1)	AS-OC (0)	SA (0)	0	4	Yes	C-C	T	T	C	X	T	C	A	G	T	T	A	T	A	T	A	A	A	A	T	X	C	G	A	C	T	T	A	C	T	A	G	A	G	T	C	A	T	A	T	G
19xxTXxxxx0206PfB1280	Clinical	unknown	AF (1)	AS-OC (0)	SA (0)	0	4	Yes	C-C	T	T	C	X	T	C	G	G	T	A	A	T	A	T	T	A	C	A	T	X	C	G	A	C	T	T	A	C	T	T	G	A	G	T	C	A	T	A	T	G
19xxWIxxxx0157PfB1280	Clinical	unknown	AF (1)	AS-OC (0)	SA (0)	0	4	Yes	C-C	T	T	C	X	T	C	G	G	T	A	A	T	A	T	A	A	A	A	T	X	C	G	A	C	T	T	A	C	T	A	G	A	G	T	C	A	T	A	T	G
19xxxxxxx005DPfB1230	Clinical	unknown	AF (1)	AS-OC (0)	SA (0)	0	4	Yes	C-C	T	T	C	X	T	C	G	G	T	A	A	T	A	T	T	X	A	A	T	A	C	G	A	C	T	T	A	C	T	A	G	A	G	T	C	A	T	A	T	G
20xxMOxxx0002PfB1290	Clinical	unknown	AF (1)	AS-OC (0)	SA (0)	0	4	Yes	C-C	T	T	C	X	T	C	A	G	T	A	A	T	A	T	T	A	A	A	T	X	C	G	A	C	T	T	A	C	T	A	G	A	G	T	C	A	T	A	T	G
20xxPAxxA0005PfB1290	Clinical	unknown	AF (1)	AS-OC (0)	SA (0)	0	4	Yes	C-C	T	T	C	X	T	C	A	G	T	A	A	T	A	T	T	A	C	A	T	X	C	G	A	C	T	T	A	C	T	A	G	A	G	T	C	A	T	A	T	G
20xxxxxxx0057PfB1290	Clinical	unknown	AF (1)	AS-OC (0)	SA (0)	0	4	Yes	C-C	T	T	C	X	T	C	G	G	T	T	A	T	A	T	T	A	A	A	T	X	C	G	A	C	T	T	A	C	T	A	G	A	G	T	C	A	T	A	T	G
20xxxxxxx0058PfB1290	Clinical	unknown	AF (1)	AS-OC (0)	SA (0)	0	4	Yes	C-C	T	T	C	X	T	C	A	G	T	T	A	T	A	T	T	A	A	A	T	X	C	G	A	C	T	T	A	C	T	A	G	A	G	T	C	A	T	A	T	G
20xxxxxxx0059PfB1290	Clinical	unknown	AF (1)	AS-OC (0)	SA (0)	0	4	Yes	C-C	T	T	C	X	T	C	G	G	T	A	A	T	A	T	T	A	A	A	T	X	C	G	A	C	T	T	A	C	T	A	G	A	G	T	C	A	T	A	T	G
20xxxxxxx0060PfB1290	Clinical	unknown	AF (1)	AS-OC (0)	SA (0)	0	4	Yes	C-C	T	T	C	X	T	C	A	G	T	A	A	T	A	T	T	A	C	A	T	X	C	G	A	C	T	T	A	C	T	A	G	A	G	T	C	A	T	A	T	G
21USDC00x0134PfB1291	Clinical	unknown	AF (1)	AS-OC (0)	SA (0)	0	4	Yes	C-C	T	T	C	X	T	C	G	G	T	A	A	T	A	T	A	A	C	A	T	X	C	G	A	C	T	T	A	C	T	T	G	A	G	T	C	A	T	A	T	A
21xxAZ00x0067PfB1291	Clinical	unknown	AF (1)	AS-OC (0)	SA (0)	0	4	Yes	C-C	T	T	C	X	T	C	A	G	T	A	A	T	A	T	A	A	C	A	T	X	C	G	A	C	T	T	A	C	T	A	G	A	G	T	C	A	T	A	T	G
21xxAZxxx0052PfB1290	Clinical	unknown	AF (1)	AS-OC (0)	SA (0)	0	4	Yes	C-C	T	T	C	X	T	C	G	G	T	A	A	T	A	T	A	A	A	A	T	X	C	G	A	C	T	T	A	C	T	T	G	A	G	T	C	A	T	A	T	G
21xxFL00x0066PfB1291	Clinical	unknown	AF (1)	AS-OC (0)	SA (0)	0	4	Yes	C-C	T	T	C	X	T	C	G	G	T	A	A	T	A	T	T	A	A	A	T	X	C	G	A	C	T	T	A	C	T	A	G	A	G	T	C	A	G	A	T	G
21xxGA00x0019PfB1290	Clinical	unknown	AF (1)	AS-OC (0)	SA (0)	0	4	Yes	C-C	T	T	C	X	T	C	G	G	T	A	A	T	A	T	T	A	C	A	T	X	C	G	A	C	T	T	A	C	T	A	G	A	G	T	C	A	T	A	T	G
21xxLA00x0108PfB1291	Clinical	unknown	SA (1)	AS-OC (0)	AF (0)	0	4	Yes	T-T	T	T	C	X	T	C	A	G	T	A	A	T	A	T	T	A	A	A	T	X	C	G	A	C	T	T	A	C	T	A	G	A	G	C	C	A	T	A	T	G
21xxMN00x0025PfB1290	Clinical	unknown	AF (1)	AS-OC (0)	SA (0)	0	4	Yes	C-C	T	T	C	X	T	C	A	G	T	A	A	T	A	T	T	A	A	A	T	X	C	G	A	C	T	T	A	C	T	A	G	A	G	T	C	A	T	A	T	G
21xxMNxxx0034PfB1290	Clinical	unknown	AF (1)	AS-OC (0)	SA (0)	0	4	Yes	C-C	T	T	C	X	T	C	G	G	T	A	A	T	A	T	T	A	A	A	T	X	C	G	A	C	T	T	A	C	T	T	G	A	G	T	C	A	T	A	T	A
21xxMNxxx0036PfB1290	Clinical	unknown	AF (1)	AS-OC (0)	SA (0)	0	4	Yes	C-C	T	T	C	X	T	C	G	G	T	T	A	T	A	T	T	A	A	A	T	X	T	G	A	C	T	T	A	C	T	A	G	A	G	T	C	A	T	A	T	A
21xxMS00x0029PfB1290	Clinical	unknown	AF (1)	AS-OC (0)	SA (0)	0	4	Yes	C-C	T	T	C	X	T	C	G	G	T	A	A	T	A	T	T	A	A	A	T	X	C	G	A	C	T	T	A	C	T	A	G	A	G	T	C	A	T	A	T	G
21xxMS00x0099PfB1291	Clinical	unknown	AF (1)	AS-OC (0)	SA (0)	0	4	Yes	C-C	T	T	C	X	T	C	G	G	T	A	A	T	A	T	T	A	C	A	T	X	C	G	A	C	T	T	A	C	T	T	G	A	G	T	C	A	T	A	T	G
21xxPA00x0090PfB1291	Clinical	unknown	AF (1)	AS-OC (0)	SA (0)	0	4	Yes	C-C	T	T	C	X	T	C	A	G	T	A	A	T	A	T	T	A	A	A	T	X	C	G	A	C	T	T	A	C	T	A	G	A	G	T	C	A	T	A	T	G
21xxPAxxA0030PfB1290	Clinical	unknown	AF (1)	AS-OC (0)	SA (0)	0	4	Yes	C-C	T	T	C	X	A	C	G	G	T	A	A	T	A	T	T	A	C	A	T	X	C	G	A	C	T	T	A	C	T	A	G	A	G	T	C	A	T	A	T	G
21xxPAxxx0031PfB1290	Clinical	unknown	AF (1)	AS-OC (0)	SA (0)	0	4	Yes	C-C	T	T	C	X	A	C	G	G	T	A	A	T	A	T	T	A	A	A	T	X	C	G	A	C	T	T	A	C	T	A	G	A	G	T	C	A	T	A	T	G
21xxPAxxx0043PfB1290	Clinical	unknown	AF (1)	AS-OC (0)	SA (0)	0	4	Yes	C-C	T	T	C	X	T	C	A	G	T	A	A	T	A	T	T	A	A	A	T	X	C	G	A	C	T	T	A	C	T	A	G	A	G	T	C	A	T	A	T	G
21xxPAxxx0058PfB1290	Clinical	unknown	AF (1)	AS-OC (0)	SA (0)	0	4	Yes	C-C	T	T	C	X	T	C	G	G	T	T	A	T	A	T	T	A	C	A	T	X	C	G	A	C	T	T	A	C	T	T	G	A	G	T	C	A	T	A	T	A
21xxxxxxx0002PfB1290	Clinical	unknown	AF (1)	AS-OC (0)	SA (0)	0	4	Yes	C-C	T	T	C	X	T	C	A	G	T	A	A	T	A	T	T	A	A	A	T	X	C	G	A	C	T	T	A	C	T	A	G	A	G	T	C	A	T	A	T	G
21xxxxxxx0004PfB1290	Clinical	unknown	AF (1)	AS-OC (0)	SA (0)	0	4	Yes	C-C	T	T	C	X	T	C	G	G	T	A	A	T	A	T	A	A	C	A	T	X	C	G	A	C	T	T	A	C	T	T	G	A	G	T	C	A	T	A	T	A
21xxxxxxx0010PfB1290	Clinical	unknown	AF (1)	AS-OC (0)	SA (0)	0	4	Yes	C-C	T	T	C	X	T	C	G	G	T	A	A	T	A	T	T	A	A	A	T	X	C	G	A	C	T	T	A	C	T	T	G	A	G	T	C	A	T	A	T	G
21xxxxxxx0011PfB1290	Clinical	unknown	AF (1)	AS-OC (0)	SA (0)	0	4	Yes	C-C	T	T	C	X	T	C	A	G	T	A	A	T	A	T	T	A	A	A	T	X	C	G	A	C	T	T	A	C	T	A	G	A	G	T	C	A	T	A	T	G
19WaPAxxM0138PfB1280	Clinical	West Africa	AF (1)	AS-OC (0)	SA (0)	0	4	Yes	C-C	T	T	C	X	A	C	A	G	T	A	A	T	A	T	T	A	A	A	T	X	C	G	A	C	T	T	A	C	T	A	G	A	G	T	C	A	T	A	T	G
19WaPAxxxx0141PfB1280	Clinical	West Africa	AF (1)	AS-OC (0)	SA (0)	0	4	Yes	C-C	T	T	C	X	T	C	G	G	T	A	A	T	A	T	T	A	C	A	T	X	C	G	A	C	T	T	A	C	T	T	G	A	G	T	C	A	T	A	T	G
19WaRIxxxx0181PfB1280	Clinical	West Africa	AF (1)	AS-OC (0)	SA (0)	0	4	Yes	C-C	T	T	C	X	A	C	G	G	T	A	A	T	A	T	T	A	C	A	T	X	C	G	A	C	T	T	A	C	T	A	G	A	G	T	C	A	T	A	T	G
19WaWAxxxx0155PfB1280	Clinical	West Africa	AF (1)	AS-OC (0)	SA (0)	0	4	Yes	C-C	T	T	C	X	T	C	G	G	T	A	A	T	A	T	T	A	A	A	T	X	C	G	A	C	T	T	A	C	T	A	G	A	G	T	C	A	T	A	T	G
23xxxxxxx03D7PfD0060	LabSequencedReference	3D7 West Africa	AF (1)	AS-OC (0)	SA (0)	1	4	Yes	C-C	T	T	C	X	T	C	G	G	T	A	A	T	A	T	T	A	A	A	T	A	C	G	A	C	T	T	A	C	T	A	G	A	G	T	C	A	G	A	T	G
23xxxxxxx07G8PfD0060	LabSequencedReference	7G8 Brazil	SA (1)	AS-OC (0)	AF (0)	1	4	Yes	T-T	T	T	C	X	T	C	G	G	T	T	A	T	A	T	T	A	C	A	T	A	C	G	A	C	T	T	A	C	T	T	G	A	G	T	C	A	T	A	T	A
23xxxxxxx07G8PfD0061	LabSequencedReference	7G8 Brazil	SA (1)	AS-OC (0)	AF (0)	1	4	Yes	T-T	T	T	C	X	T	C	G	G	T	T	A	T	A	T	T	A	C	A	T	A	C	G	A	C	T	T	A	C	T	T	G	A	G	T	C	A	T	A	T	A
23xxxxxxx00D6PfD0060	LabSequencedReference	D6 Sierra Leone	AF (1)	AS-OC (0)	SA (0)	1	4	Yes	C-C	T	T	C	X	T	C	A	G	T	A	A	T	A	T	T	A	A	A	T	A	C	G	A	C	T	T	A	C	T	A	G	A	G	T	C	A	T	A	T	G
23xxxxxxx00D6PfD0061	LabSequencedReference	D6 Sierra Leone	AF (1)	AS-OC (0)	SA (0)	1	4	Yes	C-C	T	T	C	X	T	C	A	G	T	A	A	T	A	T	T	A	A	A	T	A	C	G	A	C	T	T	A	C	T	A	G	A	G	T	C	A	T	A	T	G
23xxxxxxx0Dd2PfD0060	LabSequencedReference	Dd2 Southeast Asia	AS-OC (1)	SA (0)	AF (0)	1	4	Yes	T-C	T	T	C	X	T	C	G	G	T	A	A	T	A	T	A	A	A	A	T	A	T	G	A	C	T	T	A	C	T	A	G	A	G	T	C	A	T	A	T	G
23xxxxxxx0HB3PfD0060	LabSequencedReference	HB3 Honduras	SA (1)	AS-OC (0)	AF (0)	1	4	Yes	T-T	T	T	C	X	T	C	G	G	T	A	A	T	A	T	T	A	A	A	T	A	C	G	A	C	T	T	A	C	T	T	G	A	G	C	C	A	T	A	T	G
23xxxxxxx0HB3PfD0061	LabSequencedReference	HB3 Honduras	SA (1)	AS-OC (0)	AF (0)	1	4	Yes	T-T	T	T	C	X	T	C	G	G	T	A	A	T	A	T	T	A	A	A	T	A	C	G	A	C	T	T	A	C	T	T	G	A	G	C	C	A	T	A	T	G
23xxxxxxxM236PfD0060	LabSequencedReference	MRA1236 Cambodia	AS-OC (1)	SA (0)	AF (0)	1	4	Yes	T-C	T	T	C	X	T	C	G	G	T	A	A	T	A	T	A	A	A	A	T	A	T	G	A	C	T	T	A	C	T	A	G	A	G	T	C	A	T	A	T	G
18CMNVxxx0091PfB1230	Clinical	Cameroon	AF (1)	AS-OC (0)	SA (0)	1	4	Yes	C-C	T	T	C	X	T	C	G	G	T	A	A	T	A	T	T	A	C	A	T	A	C	G	A	C	T	T	A	C	T	T	G	A	G	T	C	A	T	A	T	G
18CGCAxxx0106PfB1230	Clinical	Congo	AF (1)	AS-OC (0)	SA (0)	1	4	Yes	C-C	T	T	C	X	T	C	A	G	T	A	A	T	A	T	T	A	A	A	T	A	C	G	A	C	T	T	A	C	T	A	G	A	G	T	C	A	T	A	T	G
20CRCOxxx0027PfB1290	Clinical	Costa Rica	AF (1)	AS-OC (0)	SA (0)	1	4	Yes	C-C	T	T	C	X	T	C	A	G	T	A	A	T	A	T	T	A	A	A	T	X	C	G	A	C	T	T	A	C	T	A	G	A	G	T	C	A	T	A	T	G
18CIPA00A0010PfB1190	Clinical	Cote D Ivore	AF (1)	AS-OC (0)	SA (0)	1	4	Yes	C-C	T	T	C	X	T	C	A	G	T	A	A	T	A	T	T	A	A	A	T	A	C	G	A	C	T	T	A	C	T	A	G	A	G	T	C	A	T	A	T	A
20xxxxxxx0045PfB1290	Clinical	Cote D Ivore	AF (1)	AS-OC (0)	SA (0)	1	4	Yes	C-C	T	T	C	X	T	C	N	G	T	A	A	T	A	T	T	A	A	A	T	X	C	G	A	C	T	T	A	C	T	A	G	A	G	T	C	A	T	A	T	G
18DRCMOxxx0148PfB1230	Clinical	DRC	AF (1)	AS-OC (0)	SA (0)	1	4	Yes	C-C	T	T	C	X	A	C	G	G	T	A	A	T	A	T	T	A	A	A	T	A	C	G	A	C	T	T	A	C	T	T	G	A	G	T	C	A	T	A	T	G
18CMWI00x0068PfB1190	Clinical	Foreign Residence Cameroon	AF (1)	AS-OC (0)	SA (0)	1	4	Yes	C-C	T	T	C	X	A	C	G	G	T	A	A	T	A	T	T	A	C	A	T	A	C	G	A	C	T	T	A	C	T	T	G	A	G	T	C	A	T	A	T	G
18GHPA00x0004PfB1190	Clinical	Ghana	AF (1)	AS-OC (0)	SA (0)	1	4	Yes	C-C	T	T	C	X	T	C	G	G	T	A	A	T	A	T	T	A	A	A	T	A	C	G	A	C	T	T	A	C	T	T	G	A	G	T	C	A	T	A	T	G
18GHTX00x0066PfB1190	Clinical	Ghana	AF (1)	AS-OC (0)	SA (0)	1	4	Yes	C-C	T	T	C	X	T	C	A	G	T	A	A	T	A	T	T	A	A	A	T	A	C	G	A	C	T	T	A	C	T	A	G	A	G	T	C	A	T	A	T	G
18GNNVxxx0136PfB1230	Clinical	Guinea	AF (1)	AS-OC (0)	SA (0)	1	4	Yes	C-C	T	T	C	X	T	C	A	G	T	A	A	T	A	T	T	A	A	A	T	A	C	G	A	C	T	T	A	C	T	A	G	A	G	T	C	A	T	A	T	G
18GNNVxxx0137PfB1230	Clinical	Guinea	AF (1)	AS-OC (0)	SA (0)	1	4	Yes	C-C	T	T	C	X	T	C	A	G	T	A	A	T	A	T	T	A	A	A	T	A	C	G	A	C	T	T	A	C	T	A	G	A	G	T	C	A	T	A	T	G
18INAZxxx0103PfB1230	Clinical	India	AS-OC (1)	SA (0)	AF (0)	1	4	Yes	T-C	T	T	C	X	T	C	G	G	T	A	A	T	A	T	T	A	C	A	T	A	C	G	A	C	T	T	A	C	T	T	G	A	G	T	C	A	T	A	T	A
18KEPA00M0035PfB1190	Clinical	Kenya	AF (1)	AS-OC (0)	SA (0)	1	4	Yes	C-C	T	T	C	X	T	C	G	G	T	A	A	T	A	T	T	A	A	A	T	A	C	G	A	C	T	T	A	C	T	A	G	A	G	T	C	A	T	A	T	G
18KEPA00x0036PfB1190	Clinical	Kenya	AF (1)	AS-OC (0)	SA (0)	1	4	Yes	C-C	T	T	C	X	T	C	G	G	T	A	A	T	A	T	A	A	A	A	T	A	C	G	A	C	T	T	A	C	T	A	G	A	G	T	C	A	T	A	T	G
18KEPA00x0061PfB1190	Clinical	Kenya	AF (1)	AS-OC (0)	SA (0)	1	4	Yes	C-C	T	T	C	X	T	C	G	G	T	A	A	T	A	T	T	A	A	A	T	A	C	G	A	C	T	T	A	C	T	A	G	A	G	T	C	A	T	A	T	G
18KEPA00x0063PfB1190	Clinical	Kenya	AF (1)	AS-OC (0)	SA (0)	1	4	Yes	C-C	T	T	C	X	T	C	G	G	T	A	A	T	A	T	T	A	A	A	T	A	C	G	A	C	T	T	A	C	T	A	G	A	G	T	C	A	T	A	T	G
18LRPA00A0029PfB1190	Clinical	Liberia	AF (1)	AS-OC (0)	SA (0)	1	4	Yes	C-C	T	T	C	X	T	C	A	G	T	T	A	T	A	T	T	A	A	A	T	A	C	G	A	C	T	T	A	C	T	A	G	A	G	T	C	A	T	A	T	G
18LRPA00L0026PfB1190	Clinical	Liberia	AF (1)	AS-OC (0)	SA (0)	1	4	Yes	C-C	T	T	C	X	T	C	A	G	T	A	A	T	A	T	T	A	A	A	T	A	C	G	A	C	T	T	A	C	T	A	G	A	G	T	C	A	T	A	T	G
21LRCT00T0016PfB1290	Clinical	Liberia	AF (1)	AS-OC (0)	SA (0)	1	4	Yes	C-C	T	T	C	X	T	C	G	G	T	T	A	T	A	T	A	A	C	A	T	X	C	G	A	C	T	T	A	C	T	T	G	A	G	T	C	A	T	A	T	A
18NGAZxxx0104PfB1230	Clinical	Nigeria	AF (1)	AS-OC (0)	SA (0)	1	4	Yes	C-C	T	T	C	X	T	C	G	G	T	A	A	T	A	T	T	A	C	A	T	A	C	G	A	C	T	T	A	C	T	A	G	A	G	T	C	A	T	A	T	G
18NGFLxxx0165PfB1230	Clinical	Nigeria	AF (1)	AS-OC (0)	SA (0)	1	4	Yes	C-C	T	T	C	X	T	C	A	G	T	A	A	T	A	T	T	A	C	A	T	A	C	G	A	C	T	T	A	C	T	A	G	A	G	T	C	A	T	A	T	G
18NGPA00A0057PfB1190	Clinical	Nigeria	AF (1)	AS-OC (0)	SA (0)	1	4	Yes	C-C	T	T	C	X	T	C	G	G	T	A	A	T	A	T	A	A	C	A	T	A	C	G	A	C	T	T	A	C	T	A	G	A	G	T	C	A	T	A	T	G
18NGPA00M0030PfB1190	Clinical	Nigeria	AF (1)	AS-OC (0)	SA (0)	1	4	Yes	C-C	T	T	C	X	T	C	A	G	T	A	A	T	A	T	T	A	A	A	T	A	C	G	A	C	T	T	A	C	T	A	G	A	G	T	C	A	T	A	T	G
18NGPAxxx0113PfB1230	Clinical	Nigeria	AF (1)	AS-OC (0)	SA (0)	1	4	Yes	C-C	T	T	C	X	T	C	A	G	T	A	A	T	A	T	T	A	A	A	T	A	C	G	A	C	T	T	A	C	T	A	G	A	G	T	C	A	T	A	T	G
18NGTX00x0053PfB1190	Clinical	Nigeria	AF (1)	AS-OC (0)	SA (0)	1	4	Yes	C-C	T	T	C	X	A	C	G	G	T	A	A	T	A	T	T	A	C	A	T	A	C	G	A	C	T	T	A	C	T	A	G	A	G	T	C	A	T	A	T	G
18NGTXxxx0157PfB1230	Clinical	Nigeria	AF (1)	AS-OC (0)	SA (0)	1	4	Yes	C-C	T	T	C	X	A	C	G	G	T	A	A	T	A	T	T	A	A	A	T	A	C	G	A	C	T	T	A	C	T	T	G	A	G	T	C	A	T	A	T	G
18NGTXxxx0158PfB1230	Clinical	Nigeria	AF (1)	AS-OC (0)	SA (0)	1	4	Yes	C-C	T	T	C	X	A	C	G	G	T	A	A	T	A	T	T	A	A	A	T	A	C	G	A	C	T	T	A	C	T	T	G	A	G	T	C	A	T	A	T	G
18NGTXxxx0159PfB1230	Clinical	Nigeria	AF (1)	AS-OC (0)	SA (0)	1	4	Yes	C-C	T	T	C	X	T	C	G	G	T	A	A	T	A	T	T	A	A	A	T	A	C	G	A	C	T	T	A	C	T	T	G	A	G	T	C	A	T	A	T	A
18NGTXxxx0161PfB1230	Clinical	Nigeria	AF (1)	AS-OC (0)	SA (0)	1	4	Yes	C-C	T	T	C	X	T	C	A	G	T	A	A	T	A	T	T	A	A	A	T	A	C	G	A	C	T	T	A	C	T	A	G	A	G	T	C	A	T	A	T	G
18NGWI00x0037PfB1190	Clinical	Nigeria	AF (1)	AS-OC (0)	SA (0)	1	4	Yes	C-C	T	T	C	X	T	C	G	G	T	A	A	T	A	T	T	A	A	A	T	A	C	G	A	C	T	T	A	C	T	T	G	A	G	T	C	A	G	A	T	G
18NGWI00x0060PfB1190	Clinical	Nigeria	AF (1)	AS-OC (0)	SA (0)	1	4	Yes	C-C	T	T	C	X	T	C	G	G	T	A	A	T	A	T	T	A	A	A	T	A	C	G	A	C	T	T	A	C	T	A	G	A	G	T	C	A	T	A	T	G
18SLPA00M0001PfB1190	Clinical	Sierra Leone	AF (1)	AS-OC (0)	SA (0)	1	4	Yes	C-C	T	T	C	X	T	C	G	G	T	A	A	T	A	T	T	A	A	A	T	A	C	G	A	C	T	T	A	C	T	T	G	A	G	T	C	A	T	A	T	G
18SLPAxxM0115PfB1230	Clinical	Sierra Leone	AF (1)	AS-OC (0)	SA (0)	1	4	Yes	C-C	T	T	C	X	T	C	G	G	T	A	A	T	A	T	T	A	A	A	T	A	C	G	A	C	T	T	A	C	T	T	G	A	G	T	C	A	G	A	T	G
18SLPAxxx0090PfB1230	Clinical	Sierra Leone	AF (1)	AS-OC (0)	SA (0)	1	4	Yes	C-C	T	T	C	X	T	C	G	G	T	A	A	T	A	T	T	A	A	A	T	A	C	G	A	C	T	T	A	C	T	A	G	A	G	T	C	A	T	A	T	G
18ZAFL00x0083PfB1190	Clinical	South Africa, Guatemala	AF (1)	AS-OC (0)	SA (0)	1	4	Yes	C-C	T	T	C	X	T	C	G	G	T	A	A	T	A	T	T	A	C	A	T	A	C	G	A	C	T	T	A	C	T	T	G	A	G	T	C	A	T	A	T	G
18SDPAxxM0179PfB1230	Clinical	Sudan	AF (1)	AS-OC (0)	SA (0)	1	4	Yes	C-C	T	T	C	X	T	C	G	G	T	T	A	T	A	T	T	A	C	A	T	A	C	G	A	C	T	T	A	C	T	T	G	A	G	T	C	A	T	A	T	A
18NAORxxx0095PfB1230	Clinical	unknown	AF (1)	AS-OC (0)	SA (0)	1	4	Yes	C-C	T	T	C	X	T	C	A	G	T	A	A	T	A	T	T	A	A	A	T	A	C	G	A	C	T	T	A	C	T	A	G	A	G	T	C	A	T	A	T	G
18NATXxxx0152PfB1230	Clinical	unknown	AF (1)	AS-OC (0)	SA (0)	1	4	Yes	C-C	T	T	C	X	T	C	A	G	T	A	A	T	A	T	T	A	A	A	T	A	C	G	A	C	T	T	A	C	T	A	G	A	G	T	C	A	T	A	T	G
18NATXxxx0153PfB1230	Clinical	unknown	AF (1)	AS-OC (0)	SA (0)	1	4	Yes	C-C	T	T	C	X	T	C	G	G	T	A	A	T	A	T	A	A	A	A	T	A	C	G	A	C	T	T	A	C	T	A	G	A	G	T	C	A	T	A	T	G
18NATXxxx0154PfB1230	Clinical	unknown	AF (1)	AS-OC (0)	SA (0)	1	4	Yes	C-C	T	T	C	X	T	C	G	G	T	A	A	T	A	T	T	A	A	A	T	A	C	G	A	C	T	T	A	C	T	A	G	A	G	T	C	A	T	A	T	G
18NATXxxx0156PfB1230	Clinical	unknown	AF (1)	AS-OC (0)	SA (0)	1	4	Yes	C-C	T	T	C	X	T	C	G	G	T	A	A	T	A	T	T	A	A	A	T	A	C	G	A	C	T	T	A	C	T	T	G	A	G	T	C	A	T	A	T	G
18NATXxxx0162PfB1230	Clinical	unknown	AF (1)	AS-OC (0)	SA (0)	1	4	Yes	C-C	T	T	C	X	T	C	G	G	T	A	A	T	A	T	A	A	C	A	T	A	C	G	A	C	T	T	A	C	T	T	G	A	G	T	C	A	T	A	T	G
18NAWYxxx0144PfB1230	Clinical	unknown	AF (1)	AS-OC (0)	SA (0)	1	4	Yes	C-C	T	T	C	X	T	C	G	G	T	A	A	T	A	T	T	A	A	A	T	A	C	G	A	C	T	T	A	C	T	T	G	A	G	T	C	A	T	A	T	A
18xxIA00x0025PfB1190	Clinical	unknown	AF (1)	AS-OC (0)	SA (0)	1	4	Yes	C-C	T	T	C	X	A	C	G	G	T	A	A	T	A	T	T	A	C	A	T	A	C	G	A	C	T	T	A	C	T	A	G	A	G	T	C	A	T	A	T	G
18xxMN00x0007PfB1190	Clinical	unknown	AF (1)	AS-OC (0)	SA (0)	1	4	Yes	C-C	T	T	C	X	T	C	A	G	T	A	A	T	A	T	T	A	A	A	T	A	C	G	A	C	T	T	A	C	T	A	G	A	G	T	C	A	T	A	T	G
18xxPA00O0009PfB1190	Clinical	unknown	AF (1)	AS-OC (0)	SA (0)	1	4	Yes	C-C	T	T	C	X	T	C	A	G	T	A	A	T	A	T	A	A	A	A	T	A	C	G	A	C	T	T	A	C	T	A	G	A	G	T	C	A	T	A	T	G
18xxPA00x0008PfB1190	Clinical	unknown	AF (1)	AS-OC (0)	SA (0)	1	4	Yes	C-C	T	T	C	X	T	C	G	G	T	A	A	T	A	T	T	A	A	A	T	A	C	G	A	C	T	T	A	C	T	A	G	A	G	T	C	A	T	A	T	G
18xxPA00x0018PfB1190	Clinical	unknown	AF (1)	AS-OC (0)	SA (0)	1	4	Yes	C-C	T	T	C	X	T	C	G	G	T	A	A	T	A	T	T	A	A	A	T	A	C	G	A	C	T	T	A	C	T	A	G	A	G	T	C	A	T	A	T	G
18xxPA00x0071PfB1190	Clinical	unknown	AF (1)	AS-OC (0)	SA (0)	1	4	Yes	C-C	T	T	C	X	T	C	G	G	T	A	A	T	A	T	T	A	C	A	T	A	C	G	A	C	T	T	A	C	T	T	G	A	G	T	C	A	T	A	T	G
18xxTN00x0005PfB1190	Clinical	unknown	AF (1)	AS-OC (0)	SA (0)	1	4	Yes	C-C	T	T	C	X	T	C	G	G	T	A	A	T	A	T	A	A	A	A	T	A	C	G	A	C	T	T	A	C	T	A	G	A	G	T	C	A	T	A	T	A
18xxTX00x0050PfB1190	Clinical	unknown	AF (1)	AS-OC (0)	SA (0)	1	4	Yes	C-C	T	T	C	X	T	C	G	G	T	A	A	T	A	T	T	A	C	A	T	A	C	G	A	C	T	T	A	C	T	A	G	A	G	T	C	A	T	A	T	G
18xxTX00x0052PfB1190	Clinical	unknown	AF (1)	AS-OC (0)	SA (0)	1	4	Yes	C-C	T	T	C	X	A	C	G	G	T	A	A	T	A	T	T	A	A	A	T	A	C	G	A	C	T	T	A	C	T	A	G	A	G	T	C	A	T	A	T	G
19xxPAxxxx0184PfB1280	Clinical	unknown	AF (1)	AS-OC (0)	SA (0)	1	4	Yes	C-C	T	T	C	X	T	C	G	G	T	A	A	T	A	T	T	A	C	A	T	X	C	G	A	C	T	T	A	C	T	A	G	A	G	T	C	A	T	A	T	G
21xxPAxxx0055PfB1290	Clinical	unknown	AF (1)	AS-OC (0)	SA (0)	1	4	Yes	C-C	T	T	C	X	T	C	G	G	T	A	A	T	A	T	T	A	C	A	T	X	C	G	A	C	T	T	A	C	T	T	G	A	G	T	C	A	T	A	T	G
19WaMAxxxx0216PfB1280	Clinical	West Africa	AF (1)	AS-OC (0)	SA (0)	1	4	Yes	C-C	T	T	C	X	T	C	G	G	T	A	A	T	A	T	T	A	A	A	T	X	C	G	A	C	T	T	A	C	T	A	G	A	G	T	C	A	T	A	T	G
18ANMI00x0055PfB1190	Clinical	Angola	AF (1)	AS-OC (0)	SA (0)	2	4	Yes	C-C	T	T	C	X	N	C	A	G	T	A	A	T	A	T	T	A	A	A	T	A	C	G	A	C	T	T	A	C	T	A	G	A	G	T	C	A	T	A	T	G
18GHPAxxx0098PfB1230	Clinical	Ghana	AF (1)	AS-OC (0)	SA (0)	2	4	Yes	C-C	T	T	C	X	T	C	A	G	T	A	A	T	A	T	T	A	A	A	T	A	C	G	A	C	T	T	A	C	T	A	G	A	G	T	C	A	N	A	T	G
21LRPAxxx0046PfB1290	Clinical	Liberia	AF (1)	AS-OC (0)	SA (0)	2	4	Yes	C-C	T	T	C	X	T	C	G	G	T	A	A	T	A	T	T	A	A	A	T	X	C	G	A	C	T	T	A	C	T	N	G	A	G	T	C	A	T	A	T	G
18NGGAxxx0174PfB1230	Clinical	Nigeria	AF (1)	AS-OC (0)	SA (0)	2	4	Yes	C-C	T	T	C	X	T	C	G	G	T	A	A	T	A	T	T	A	C	A	T	A	C	G	A	C	T	T	A	C	T	T	G	A	G	T	C	A	T	A	T	G
18SLPA00x0013PfB1190	Clinical	Sierra Leone	AF (1)	AS-OC (0)	SA (0)	2	4	Yes	C-C	T	T	C	X	T	C	A	G	T	T	A	T	A	T	T	A	A	A	T	A	C	G	A	C	T	T	A	C	T	A	G	A	G	T	C	A	T	A	T	G
21SLFL00x0026PfB1290	Clinical	Sierra Leone	AF (1)	AS-OC (0)	SA (0)	2	4	Yes	C-C	T	T	C	X	T	C	A	G	T	A	A	T	A	T	T	A	A	A	T	X	C	G	A	C	T	T	A	C	T	A	G	A	G	T	C	A	T	A	T	N
20USIl00x0047PfBxxx0	Clinical	unknown	AF (1)	AS-OC (0)	SA (0)	2	4	Yes	C-C	T	T	C	X	T	C	G	G	T	A	A	T	A	T	T	A	A	A	T	X	C	G	A	C	T	T	A	C	T	T	G	A	G	T	C	A	T	A	T	G
20USIl00x0048PfBxxx0	Clinical	unknown	AF (1)	AS-OC (0)	SA (0)	2	4	Yes	C-C	T	T	C	X	T	C	G	G	T	A	A	T	A	T	T	A	A	A	T	X	C	G	A	C	T	T	A	C	T	T	G	A	G	T	C	A	T	A	T	G
20xxPAxxx0010PfB1290	Clinical	unknown	AF (1)	AS-OC (0)	SA (0)	2	4	Yes	C-C	T	T	C	X	T	C	A	G	T	A	A	T	A	T	T	A	C	A	T	X	C	G	A	C	T	T	A	C	T	A	G	A	G	T	C	A	T	A	T	G
21xxIL00x0110PfB1291	Clinical	unknown	AF (1)	AS-OC (0)	SA (0)	2	4	Yes	C-C	T	T	C	X	N	C	G	G	T	A	A	T	A	T	T	A	C	A	T	X	C	G	A	C	T	T	A	C	T	T	G	A	G	T	C	A	T	A	T	G
21xxxxxxx0009PfB1290	Clinical	unknown	AF (1)	AS-OC (0)	SA (0)	2	4	Yes	C-C	T	T	C	X	N	C	A	G	T	A	A	T	A	T	T	A	C	A	T	X	C	G	A	C	T	T	A	C	T	A	G	A	G	T	C	A	T	A	T	G
19WaNJxxxx0222PfB1280	Clinical	West Africa	AF (1)	AS-OC (0)	SA (0)	2	4	Yes	C-C	T	T	C	X	T	C	A	G	T	A	A	T	A	T	T	A	C	A	T	X	C	G	A	C	T	T	A	C	T	A	G	A	G	T	C	A	N	A	T	G
19CIRIxxxx0182PfB1280	Clinical	Cote D Ivore	AF (1)	AS-OC (0)	SA (0)	3	4	Yes	C-C	T	T	C	X	T	C	G	G	T	A	A	T	A	T	T	A	A	A	T	X	C	G	A	C	T	T	A	C	T	N	G	A	G	T	C	A	T	A	T	G
21LRPA00M0023PfB1290	Clinical	Liberia	AF (1)	AS-OC (0)	SA (0)	3	4	Yes	C-C	T	T	C	X	N	C	N	G	T	A	A	T	A	T	T	A	A	A	T	X	C	G	A	C	T	T	A	C	T	A	G	A	G	T	C	A	T	A	T	G
20NGPAxxM0001PfB1290	Clinical	Nigeria	AF (1)	AS-OC (0)	SA (0)	3	4	Yes	C-C	T	T	C	X	T	C	G	G	T	A	A	T	A	T	N	A	A	A	T	X	C	G	A	C	T	T	A	C	T	A	G	A	G	T	C	A	T	A	T	G
21SLFL00x0073PfB1291	Clinical	Sierra Leone	AF (1)	AS-OC (0)	SA (0)	3	4	Yes	C-C	T	T	C	X	T	C	N	G	T	A	A	T	A	T	T	A	A	A	T	X	C	G	A	C	T	T	A	C	T	N	G	A	G	T	C	A	T	A	T	G
21SDAK00x0081PfB1291	Clinical	Sudan	AF (1)	AS-OC (0)	SA (0)	3	4	Yes	C-C	T	T	C	X	T	C	G	G	T	N	A	T	A	T	T	A	C	A	T	X	C	G	A	C	T	T	A	C	T	T	G	A	G	T	C	A	T	A	T	A
18TZPA00A0054PfB1190	Clinical	Tanzania	AF (1)	AS-OC (0)	SA (0)	3	4	Yes	C-C	T	T	C	X	N	C	A	G	T	A	A	T	A	T	T	A	A	A	T	A	C	G	A	C	T	T	A	C	T	A	G	A	G	T	C	A	T	A	T	G
20xxxxxxx0052PfB1290	Clinical	unknown	AF (1)	AS-OC (0)	SA (0)	3	4	Yes	C-C	T	T	C	X	N	C	G	G	T	A	A	T	A	T	T	A	A	A	T	X	C	G	A	C	T	T	A	C	T	N	G	A	G	T	C	A	T	A	T	G
21xxPA00x0015PfB1290	Clinical	unknown	AF (1)	AS-OC (0)	SA (0)	3	4	Yes	C-C	T	T	C	X	T	C	N	G	T	A	A	T	A	T	T	A	C	A	T	X	C	G	A	C	T	T	A	C	T	N	G	A	G	T	C	A	T	A	T	G
21GNPA00x0084PfB1291	Clinical	Guinea	AF (1)	AS-OC (0)	SA (0)	4	4	Yes	C-C	T	T	C	X	T	C	N	G	T	A	A	T	A	T	T	A	A	A	T	X	C	G	A	C	T	T	A	C	T	A	G	A	G	T	C	A	T	A	T	G
18KEAZ00x0012PfB1190	Clinical	Kenya	AF (1)	AS-OC (0)	SA (0)	4	4	Yes	C-C	T	T	C	X	T	C	N	G	T	A	A	T	A	T	T	A	A	A	T	A	C	G	A	C	T	T	A	C	T	N	G	A	G	T	C	A	T	A	T	G
18LRPA00x0027PfB1190	Clinical	Liberia	AF (1)	AS-OC (0)	SA (0)	4	4	Yes	C-C	T	T	C	X	T	C	G	G	T	A	A	T	A	T	N	A	C	A	T	A	C	G	A	C	T	T	A	C	T	T	G	A	G	T	C	A	T	A	T	G
20xxxxxxx0040PfB1290	Clinical	Nigeria	AF (1)	AS-OC (0)	SA (0)	4	4	Yes	C-C	T	T	C	X	N	C	G	G	T	A	A	T	A	T	N	A	C	A	T	X	C	G	A	C	T	T	A	C	T	T	G	A	G	T	C	A	T	A	T	A
21xxxxxxx0003PfB1290	Clinical	Sierra Leone	AF (1)	AS-OC (0)	SA (0)	4	4	Yes	C-C	T	T	C	X	T	C	G	G	T	A	A	T	A	T	N	A	A	A	T	X	C	G	A	C	T	T	A	C	T	T	G	A	G	T	C	A	T	A	T	G
18BIAZ00x0072PfB1190	Clinical	Burundi	AF (1)	AS-OC (0)	SA (0)	5	4	Yes	C-C	T	T	C	X	T	C	G	G	T	T	A	T	A	T	T	A	N	A	T	A	C	G	A	C	T	T	A	C	T	N	G	A	G	T	C	A	T	A	T	A
18LRMN00x0085PfB1190	Clinical	Liberia	AF (1)	AS-OC (0)	SA (0)	5	4	Yes	C-C	T	T	C	X	T	C	G	G	T	A	A	T	A	T	N	A	C	A	T	A	C	G	A	C	T	T	A	C	T	T	G	A	G	T	C	A	N	A	T	G
18LRPA00A0006PfB1190	Clinical	Liberia	AF (1)	AS-OC (0)	SA (0)	5	4	Yes	C-C	T	T	C	X	T	C	N	G	T	A	A	T	A	T	T	A	A	A	T	A	C	G	A	C	T	T	A	C	T	N	G	A	G	T	C	A	T	A	T	G
21LRPA00x0024PfB1290	Clinical	Liberia	AF (1)	AS-OC (0)	SA (0)	5	4	Yes	C-C	T	T	C	X	T	C	G	G	T	A	A	T	A	T	T	A	N	A	T	X	C	G	A	C	T	T	A	C	T	A	G	A	G	T	C	A	T	A	T	G
21LRPA00x0082PfB1291	Clinical	Liberia	AF (1)	AS-OC (0)	SA (0)	5	4	Yes	C-C	T	T	C	X	T	C	G	G	T	A	A	T	A	T	N	A	A	A	T	X	C	G	A	C	T	T	A	C	T	T	G	A	G	T	C	A	N	A	T	G
21NGOH00M0012PfB1290	Clinical	Nigeria	AF (1)	AS-OC (0)	SA (0)	5	4	Yes	C-C	T	T	C	X	T	C	N	G	T	A	A	T	A	T	T	A	C	A	T	X	C	G	A	C	T	T	A	C	T	N	G	A	G	T	C	A	T	A	T	G
18NGPA00M0014PfB1190	Clinical	Nigeria, Liberia	AF (1)	AS-OC (0)	SA (0)	5	4	Yes	C-C	T	T	C	X	T	C	G	G	T	A	A	T	A	T	T	A	A	A	T	A	C	G	A	C	T	T	A	C	T	N	G	A	G	T	C	A	T	A	T	N
18RWCOxxx0164PfB1230	Clinical	Rwanda	AF (1)	AS-OC (0)	SA (0)	5	4	Yes	C-C	T	T	C	X	N	C	A	G	T	A	A	T	A	T	T	A	A	A	T	A	C	G	A	C	T	T	A	C	T	A	G	A	G	T	C	A	T	A	T	G
18xxAZ00x0075PfB1190	Clinical	unknown	AF (1)	AS-OC (0)	SA (0)	5	4	Yes	C-C	T	T	C	X	T	C	G	G	T	T	A	T	A	T	T	A	N	A	T	A	C	G	A	C	T	T	A	C	T	N	G	A	G	T	C	A	T	A	T	A
18xxPA00x0021PfB1190	Clinical	unknown	AF (1)	AS-OC (0)	SA (0)	5	4	Yes	C-C	T	T	C	X	N	C	A	G	T	A	A	T	A	T	T	A	A	A	T	A	C	G	A	C	T	T	A	C	T	A	G	A	G	T	C	A	T	A	T	G
19xxFLxxxx0194PfB1280	Clinical	unknown	AF (1)	AS-OC (0)	SA (0)	5	4	Yes	C-C	T	T	C	X	T	C	N	G	T	A	A	T	A	T	T	A	N	A	T	X	C	G	A	C	T	T	A	C	T	A	G	A	G	T	C	A	T	A	T	G
19xxILxxH0186PfB1280	Clinical	unknown	AF (1)	AS-OC (0)	SA (0)	5	4	Yes	C-C	T	T	C	X	T	C	N	G	T	A	A	T	A	T	T	A	N	A	T	X	C	G	A	C	T	T	A	C	T	T	G	A	G	T	C	A	T	A	T	G
21xxMNxxx0053PfB1290	Clinical	unknown	AF (1)	AS-OC (0)	SA (0)	5	4	Yes	C-C	T	T	C	X	T	C	N	G	T	A	A	T	A	T	T	A	A	A	T	X	C	G	A	C	T	T	A	C	T	N	G	A	G	T	C	A	T	A	T	G
18NGPA00M0015PfB1190	Clinical	Zambia	AF (1)	AS-OC (0)	SA (0)	5	4	Yes	C-C	T	T	C	X	T	C	N	G	T	A	A	T	A	T	T	A	A	A	T	A	C	G	A	C	T	T	A	C	T	N	G	A	G	T	C	A	T	A	T	G
18CITXxxx0151PfB1230	Clinical	Cote D Ivore	AF (1)	AS-OC (0)	SA (0)	6	4	Yes	C-C	T	T	C	X	T	C	N	G	T	A	A	T	A	T	T	A	N	A	T	A	C	G	A	C	T	T	A	C	T	N	G	A	G	T	C	A	T	A	T	G
18LRPAxxL0101PfB1230	Clinical	Liberia	AF (1)	AS-OC (0)	SA (0)	6	4	Yes	C-C	T	T	C	X	N	C	A	G	T	A	A	T	A	T	T	A	A	A	T	A	C	G	A	C	T	T	A	C	T	A	G	A	G	T	C	A	T	A	T	G
21xxxxxxx0007PfB1290	Clinical	Liberia	AF (1)	AS-OC (0)	SA (0)	6	4	Yes	C-C	T	T	C	X	T	C	N	G	T	A	A	T	A	T	T	A	A	A	T	X	C	G	A	C	T	T	A	C	T	N	G	A	G	T	C	A	T	A	T	N
21SLPA00M0069PfB1291	Clinical	Sierra Leone	AF (1)	AS-OC (0)	SA (0)	6	4	Yes	C-C	T	T	C	X	T	C	N	G	T	N	A	T	A	T	T	A	A	A	T	X	C	G	A	C	T	T	A	C	T	A	G	A	G	T	C	A	T	A	T	G
18UGAZxxx100APfB1230	Clinical	Uganda	AF (1)	AS-OC (0)	SA (0)	6	4	Yes	C-C	T	T	C	X	T	C	G	G	T	A	A	T	A	T	T	A	N	A	T	A	C	G	A	C	T	T	A	C	T	T	G	A	G	T	C	A	T	A	T	G
19xxTXxxxx0207PfB1280	Clinical	unknown	AF (1)	AS-OC (0)	SA (0)	6	4	Yes	C-C	T	T	C	X	T	C	G	G	T	A	A	T	A	T	T	A	N	A	T	X	C	G	A	C	T	T	A	C	T	T	G	A	G	T	C	A	T	A	T	G
21xxxxxxx0001PfB1290	Clinical	unknown	AF (1)	AS-OC (0)	SA (0)	6	4	Yes	C-C	T	T	C	X	T	C	N	G	T	A	A	T	A	T	T	A	N	A	T	X	C	G	A	C	T	T	A	C	T	N	G	A	G	T	C	A	T	A	T	G
18AfPA00x0077PfB1190	Clinical	Africa	AF (1)	AS-OC (0)	SA (0)	7	4	Yes	C-C	T	T	C	X	T	C	N	G	T	A	A	T	A	T	T	A	A	A	T	A	C	G	A	C	T	T	A	C	T	A	G	A	G	T	C	A	T	A	T	G
19BFMAxxxx0220PfB1280	Clinical	Burkina Faso	AF (1)	AS-OC (0)	SA (0)	7	4	Yes	C-C	T	T	C	X	T	C	G	G	T	A	A	T	A	T	T	A	N	A	T	X	C	G	A	C	T	T	A	C	T	N	G	A	G	T	C	A	T	A	T	N
18LRPA00M0017PfB1190	Clinical	Liberia	AF (1)	AS-OC (0)	SA (0)	7	4	Yes	C-C	T	T	C	X	N	C	N	G	T	A	A	T	A	T	T	A	A	A	T	A	C	G	A	C	T	T	A	C	T	A	G	A	G	T	C	A	T	A	T	N
18LRPA00M0045PfB1190	Clinical	Liberia	AF (1)	AS-OC (0)	SA (0)	7	4	Yes	C-C	T	T	C	X	T	C	N	G	T	A	A	T	A	T	T	A	N	A	T	A	C	G	A	C	T	T	A	C	T	A	G	A	G	T	C	A	T	A	T	G
19NGPAxxxx0142PfB1280	Clinical	Nigeria	AF (1)	AS-OC (0)	SA (0)	7	4	Yes	C-C	T	T	C	X	T	C	G	G	T	A	A	T	A	T	T	A	N	A	T	X	C	G	A	C	T	T	A	C	T	A	G	A	G	T	C	A	T	A	T	G
21xxPAxxx0045PfB1290	Clinical	unknown	AF (1)	AS-OC (0)	SA (0)	7	4	Yes	C-C	T	T	C	X	T	C	G	G	T	A	A	T	A	T	T	A	N	A	T	X	C	G	A	C	T	T	A	C	T	T	G	A	G	T	C	A	T	A	T	N
21ZMMTxxx0051PfB1290	Clinical	Zambia	AF (1)	AS-OC (0)	SA (0)	7	4	Yes	C-C	T	T	C	X	T	C	N	G	T	A	A	T	A	T	T	A	N	A	T	X	C	G	A	C	T	T	A	C	T	N	G	A	G	T	C	A	T	A	T	G
18TDPAxxx0108PfB1230	Clinical	Chad	AF (1)	AS-OC (0)	SA (0)	8	4	Yes	C-C	T	T	C	X	T	C	G	G	T	A	A	T	A	T	T	A	N	A	T	A	C	G	A	C	T	T	A	C	T	N	G	A	G	T	C	A	T	A	T	N
20CDAZxxx0016PfB1290	Clinical	Democratic Republic of the Congo	AF (1)	AS-OC (0)	SA (0)	8	4	Yes	C-C	T	T	C	X	A	C	G	G	T	A	A	T	A	T	T	A	N	A	T	X	C	G	A	C	T	T	A	C	T	N	G	A	G	T	C	A	T	A	T	G
18GNWI00x0086PfB1190	Clinical	Guinea	AF (1)	AS-OC (0)	SA (0)	8	4	Yes	C-C	T	T	C	X	T	C	A	G	T	A	A	T	A	T	T	A	N	A	T	A	C	G	A	C	T	T	A	C	T	A	G	A	G	T	C	A	T	A	T	N
19GNPAxxM0167PfB1280	Clinical	Guinea	AF (1)	AS-OC (0)	SA (0)	8	4	Yes	C-C	T	T	C	X	T	C	G	G	T	A	A	T	A	N	T	A	C	A	T	X	C	G	A	C	T	T	A	C	T	N	G	A	G	T	C	A	T	A	T	N
18KEAZ00x0032PfB1190	Clinical	Kenya	AF (1)	AS-OC (0)	SA (0)	8	4	Yes	C-C	T	T	C	X	T	C	A	G	T	A	A	T	A	T	T	A	N	A	T	A	C	G	A	C	T	T	A	C	T	A	G	A	G	T	C	A	T	A	T	G
21LRAZ00x0074PfB1291	Clinical	Liberia	AF (1)	AS-OC (0)	SA (0)	8	4	Yes	C-C	T	T	C	X	T	C	G	G	T	N	A	T	A	T	T	A	N	A	T	X	C	G	A	C	T	T	A	C	T	N	G	A	G	T	C	A	T	A	T	A
20xxxxxxx0042PfB1290	Clinical	Nigeria	AF (1)	AS-OC (0)	SA (0)	8	4	Yes	C-C	T	T	C	X	T	C	N	G	T	A	A	T	A	T	N	A	A	A	T	X	C	G	A	C	T	T	A	C	T	N	G	A	G	T	C	A	T	A	T	G
18SLAZ00x0011PfB1190	Clinical	Sierra Leone	AF (1)	AS-OC (0)	SA (0)	8	4	Yes	C-C	T	T	C	X	N	C	A	G	T	A	A	T	A	T	T	A	A	A	T	A	C	G	A	C	T	T	A	C	T	A	G	A	G	T	C	A	T	A	T	G
18xxPA00x0022PfB1190	Clinical	unknown	AF (1)	AS-OC (0)	SA (0)	8	4	Yes	C-C	T	T	C	X	T	C	N	G	T	A	A	T	A	T	T	A	N	A	T	A	C	G	A	C	T	T	A	C	T	N	G	A	G	T	C	A	G	A	T	G
18xxTX00x0051PfB1190	Clinical	unknown	AF (1)	AS-OC (0)	SA (0)	8	4	Yes	C-C	T	T	C	X	N	C	G	G	T	A	A	T	A	T	T	A	A	A	T	A	C	G	A	C	T	T	A	C	T	A	G	A	G	T	C	A	T	A	T	G
19xxMNxxxx0137PfB1280	Clinical	unknown	AF (1)	AS-OC (0)	SA (0)	8	4	Yes	C-C	T	T	C	X	T	C	N	G	T	N	A	T	A	T	T	A	N	A	T	X	C	G	A	C	T	T	A	C	T	N	G	A	G	T	C	A	T	A	T	G
18WAPAxxA0138PfB1230	Clinical	West Africa	AF (1)	AS-OC (0)	SA (0)	8	4	Yes	C-C	T	T	C	X	T	C	N	G	T	A	A	T	A	T	T	A	N	A	T	A	C	G	A	C	T	T	A	C	T	N	G	A	G	T	C	A	T	A	T	G
19BFPAxxxx0152PfB1280	Clinical	Burkina Faso	AF (1)	AS-OC (0)	SA (0)	9	4	Yes	C-C	T	T	C	X	N	C	G	G	T	A	A	T	A	T	T	A	N	A	T	X	C	G	A	C	T	T	A	C	T	T	G	A	G	T	C	A	T	A	T	G
21GNCT00M0021PfB1290	Clinical	Guinea	AF (1)	AS-OC (0)	SA (0)	9	4	Yes	C-C	T	T	C	X	T	C	N	G	T	A	A	T	A	T	T	A	N	A	T	X	C	G	A	C	T	T	A	C	T	N	G	A	G	T	C	A	N	A	T	G
18LRPAxxx114BPfB1230	Clinical	Liberia	AF (1)	AS-OC (0)	SA (0)	9	4	Yes	C-C	T	T	C	X	N	C	G	G	T	A	A	T	A	T	N	A	C	A	T	A	C	G	A	C	T	T	A	C	T	T	G	A	G	T	C	A	T	A	T	G
18SLPAxxx0181PfB1230	Clinical	Sierra Leone	AS-OC (1)	AF (0)	SA (0)	9	4	Yes	N-C	T	T	C	X	T	C	G	G	T	A	A	T	A	T	N	A	A	A	T	A	C	G	A	C	T	T	A	C	T	A	G	A	G	T	C	A	T	A	T	G
21xxMN00x0014PfB1290	Clinical	unknown	AF (1)	AS-OC (0)	SA (0)	9	4	Yes	C-C	T	T	C	X	T	C	G	G	T	N	A	T	A	T	T	A	N	A	T	X	C	G	A	C	T	T	A	C	T	N	G	A	G	T	C	A	T	A	T	A
21xxPAxxx0063PfB1290	Clinical	unknown	AF (1)	AS-OC (0)	SA (0)	9	4	Yes	C-C	T	T	C	X	T	C	N	G	T	N	A	T	A	T	T	A	N	A	T	X	C	G	A	C	T	T	A	C	T	N	G	A	G	T	C	A	T	A	T	N
18CIPAxxP0139PfB1230	Clinical	Cote D Ivore	AF (1)	AS-OC (0)	SA (0)	10	4	Yes	C-C	T	T	C	X	T	C	N	G	T	A	A	T	A	T	T	A	N	A	T	A	C	G	A	C	T	T	A	C	T	A	G	A	G	T	C	A	T	A	T	G
18LRPAxxA0180PfB1230	Clinical	Liberia	AF (1)	AS-OC (0)	SA (0)	10	4	Yes	C-C	T	T	C	X	T	C	G	G	T	A	A	T	A	T	T	A	N	A	T	A	C	G	A	C	T	T	A	C	T	N	G	A	G	T	C	A	G	A	T	G
21MZFLxxx0038PfB1290	Clinical	Mozambique	AF (1)	AS-OC (0)	SA (0)	10	4	Yes	C-C	T	T	C	X	T	C	G	G	T	A	A	T	A	T	T	A	N	A	T	X	C	G	A	C	T	T	A	C	T	N	G	A	G	T	C	A	T	A	T	N
18SDMOxxx0094PfB1230	Clinical	Sudan	AF (1)	AS-OC (0)	SA (0)	10	4	Yes	C-C	T	T	C	X	N	C	N	G	T	A	A	T	A	T	T	A	A	A	T	A	C	G	A	C	T	T	A	C	T	A	G	A	G	T	C	A	T	A	T	G
20xxxxxxx0046PfB1290	Clinical	unknown	AF (1)	AS-OC (0)	SA (0)	10	4	Yes	C-C	T	T	C	X	T	C	N	G	T	A	A	T	A	T	T	A	N	A	T	X	C	G	A	C	T	T	A	C	T	A	G	A	G	T	C	A	T	A	T	G
21CITX00L0020PfB1290	Clinical	Cote D’Ivoire	AF (1)	AS-OC (0)	SA (0)	11	4	Yes	C-C	T	T	C	X	T	C	G	G	T	A	A	T	A	T	N	A	N	A	T	X	C	G	A	C	T	T	A	C	T	N	G	A	G	T	C	A	T	A	T	G
19GWRIxxxx0178PfB1280	Clinical	Guinea-Bissau	AF (1)	AS-OC (0)	SA (0)	11	4	Yes	C-C	T	T	C	X	T	C	N	G	T	A	A	T	A	T	T	A	N	A	T	X	C	G	A	C	T	T	A	C	T	N	G	A	G	T	C	A	T	A	T	G
18TGFL00x0065PfB1190	Clinical	Togo	AF (1)	AS-OC (0)	SA (0)	11	4	Yes	C-C	T	T	C	X	N	C	A	G	T	A	A	T	A	T	T	A	N	A	T	A	C	G	A	C	T	T	A	C	T	A	G	A	G	T	C	A	T	A	T	N
19ZMTXxxxx0171PfB1280	Clinical	unknown	AF (1)	AS-OC (0)	SA (0)	11	4	Yes	C-C	T	T	C	X	T	C	G	G	T	N	A	T	A	T	T	A	N	A	T	X	C	G	A	C	T	T	A	C	T	N	G	A	G	T	C	A	T	A	T	N
21xxNMxxx0047PfB1290	Clinical	unknown	AF (1)	AS-OC (0)	SA (0)	11	4	Yes	C-C	T	T	C	X	T	C	G	G	T	A	A	T	A	T	T	A	N	A	T	X	C	G	A	C	T	T	A	C	T	N	G	A	G	T	C	A	T	A	T	G
18NGRI00x0062PfB1190	Clinical	Nigeria	AF (1)	AS-OC (0)	SA (0)	12	4	Yes	C-C	T	T	C	X	T	C	N	G	T	A	A	T	A	T	N	A	N	A	T	A	C	G	A	C	T	T	A	C	T	A	G	A	G	T	C	A	T	A	T	G
18NGRI00x0084PfB1190	Clinical	Nigeria	AF (1)	AS-OC (0)	SA (0)	12	4	Yes	C-C	T	T	C	X	T	C	N	G	T	A	A	T	A	T	T	A	N	A	T	A	C	G	A	C	T	T	A	C	T	N	G	A	G	T	C	A	T	A	T	N
18xxTX00x0049PfB1190	Clinical	unknown	AF (1)	AS-OC (0)	SA (0)	12	4	Yes	C-C	T	T	C	X	T	C	N	G	T	A	A	T	A	T	T	A	N	A	T	A	C	G	A	C	T	T	A	C	T	N	G	A	G	T	C	A	T	A	T	N
19xxTXxxxx0204PfB1280	Clinical	unknown	AF (1)	AS-OC (0)	SA (0)	12	4	Yes	C-C	T	T	C	X	N	C	N	G	T	A	A	T	A	T	N	A	N	A	T	X	C	G	A	C	T	T	A	C	T	A	G	A	G	T	C	A	T	A	T	G
21xxAZ00x0080PfB1291	Clinical	unknown	AF (1)	AS-OC (0)	SA (0)	12	4	Yes	C-C	T	T	C	X	T	C	N	G	T	A	A	T	A	T	N	A	N	A	T	X	C	G	A	C	T	T	A	C	T	A	G	A	G	T	C	A	T	A	T	G
21xxMN00x0107PfB1291	Clinical	unknown	AF (1)	AS-OC (0)	SA (0)	12	4	Yes	C-C	T	T	C	X	T	C	N	G	T	A	A	T	A	T	T	A	N	A	T	X	C	G	A	C	T	T	A	C	T	N	G	A	G	T	C	A	T	A	T	G
21CMKY00x0070PfB1291	Clinical	Cameroon	AF (1)	AS-OC (0)	SA (0)	13	4	Yes	C-C	T	T	C	X	N	C	N	G	T	A	A	T	A	T	T	A	N	A	T	X	C	G	A	C	T	T	A	C	T	N	G	A	G	T	C	A	T	A	T	N
20KEPAxxM0012PfB1290	Clinical	Kenya	AF (1)	AS-OC (0)	SA (0)	13	4	Yes	C-C	T	T	C	X	N	C	G	G	T	A	A	T	A	T	T	A	N	A	T	X	C	G	A	C	T	T	A	C	T	N	G	A	G	T	C	A	T	A	T	N
18LRPA00Q0031PfB1190	Clinical	Liberia	AF (1)	AS-OC (0)	SA (0)	13	4	Yes	C-C	T	T	C	X	N	C	N	G	T	A	A	T	A	T	T	A	N	A	T	A	C	G	A	C	T	T	A	C	T	N	G	A	G	T	C	A	T	A	T	G
19NGMOxxxx0187PfB1280	Clinical	Nigeria	AF (1)	AS-OC (0)	SA (0)	13	4	Yes	C-C	T	T	C	X	N	C	N	G	T	A	A	T	A	T	T	A	N	A	T	X	C	G	A	C	T	T	A	C	T	N	G	A	G	T	C	A	T	A	T	N
18NATNxxx0149PfB1230	Clinical	unknown	AF (1)	AS-OC (0)	SA (0)	13	4	Yes	C-C	T	T	C	X	N	C	N	G	T	N	A	T	A	T	T	A	N	A	T	A	C	G	A	C	T	T	A	C	T	N	G	A	G	T	C	A	T	A	T	N
18LRPA00x0020PfB1190	Clinical	Liberia	AF (1)	AS-OC (0)	SA (0)	14	4	Yes	C-C	T	T	C	X	N	C	N	G	T	N	A	T	A	T	T	A	N	A	T	A	C	G	A	C	T	T	A	C	T	N	G	A	G	T	C	A	N	A	T	G
18xxAZ00x0070PfB1190	Clinical	unknown	AF (1)	AS-OC (0)	SA (0)	14	4	Yes	C-C	T	T	C	X	T	C	N	G	T	A	A	T	A	T	N	A	N	A	T	A	C	G	A	C	T	T	A	C	T	N	G	A	G	T	C	A	T	A	T	N
21xxMN00x0105PfB1291	Clinical	unknown	AF (1)	AS-OC (0)	SA (0)	14	4	Yes	C-C	T	T	C	X	N	C	N	G	T	A	A	T	A	T	T	A	N	A	T	X	C	G	A	C	T	T	A	C	T	N	G	A	G	T	C	A	N	A	T	N
20xxxxxxx0063PfB1290	Clinical	Liberia	AF (1)	AS-OC (0)	SA (0)	15	4	Yes	C-C	T	T	C	X	T	C	N	G	T	N	A	T	A	N	N	A	N	A	T	X	N	G	A	C	T	T	A	C	T	N	G	A	G	T	C	A	T	A	T	N
18xxIL00x0079PfB1190	Clinical	unknown	AF (1)	AS-OC (0)	SA (0)	15	4	Yes	C-C	T	T	C	X	T	C	N	G	T	A	A	T	A	T	N	A	N	A	T	A	C	G	A	C	T	T	A	C	T	N	G	A	G	T	C	A	T	A	T	G
18xxIL00x0080PfB1190	Clinical	unknown	AF (1)	AS-OC (0)	SA (0)	16	4	Yes	C-C	T	T	C	X	N	C	N	G	T	N	A	T	A	T	N	A	N	A	T	A	C	G	A	C	T	T	A	C	T	A	G	A	G	T	C	N	T	A	T	G
21xxMN00x0096PfB1291	Clinical	unknown	AF (1)	AS-OC (0)	SA (0)	16	4	Yes	C-C	T	T	C	X	N	C	N	G	T	A	A	T	A	T	T	A	N	A	T	X	C	G	A	C	T	T	A	C	T	N	G	A	G	T	C	A	N	A	T	G
19KEAZxxxx0224PfB1280	Clinical	Kenya	AF (1)	AS-OC (0)	SA (0)	0	5	Yes	C-C	T	T	C	X	T	C	A	G	T	A	A	T	A	T	T	A	A	A	T	X	C	G	A	C	T	T	A	C	T	A	G	A	G	T	C	A	T	A	T	G
20LRPAxxA0007PfB1290	Clinical	Liberia	AF (1)	AS-OC (0)	SA (0)	0	5	Yes	C-C	T	T	C	X	T	C	G	G	T	A	A	T	A	T	A	A	A	A	T	X	C	G	A	C	T	T	A	C	T	A	G	A	G	T	C	A	T	A	T	G
20NGKSxxM0008PfB1290	Clinical	Nigeria	AF (1)	AS-OC (0)	SA (0)	0	5	Yes	C-C	T	T	C	X	A	C	A	G	T	A	A	T	A	T	T	A	A	A	T	X	C	G	A	C	T	T	A	C	T	A	G	A	G	T	C	A	T	A	T	G
19NGPAxxxx0150PfB1280	Clinical	Nigeria	AF (1)	AS-OC (0)	SA (0)	0	5	Yes	C-C	T	T	C	X	T	C	G	G	T	A	A	T	A	T	T	A	A	A	T	X	C	G	A	C	T	T	A	C	T	A	G	A	G	T	C	A	T	A	T	G
19NGTXxxxx0172PfB1280	Clinical	Nigeria	AF (1)	AS-OC (0)	SA (0)	0	5	Yes	C-C	T	T	C	X	T	C	A	G	T	A	A	T	A	T	T	A	A	A	T	X	C	G	A	C	T	T	A	C	T	A	G	A	G	T	C	A	T	A	T	G
19xxAZxxxx0149PfB1280	Clinical	unknown	AF (1)	AS-OC (0)	SA (0)	0	5	Yes	C-C	T	T	C	X	T	C	G	G	T	T	A	T	A	T	T	A	C	A	T	X	C	G	A	C	T	T	A	C	T	T	G	A	G	T	C	A	T	A	T	A
19xxAZxxxx0221PfB1280	Clinical	unknown	AF (1)	AS-OC (0)	SA (0)	0	5	Yes	C-C	T	T	C	X	T	C	G	G	T	T	A	T	A	T	T	A	C	A	T	X	C	G	A	C	T	T	A	C	T	T	G	A	G	T	C	A	T	A	T	A
19xxMNxxxx0160PfB1280	Clinical	unknown	AF (1)	AS-OC (0)	SA (0)	0	5	Yes	C-C	T	T	C	X	T	C	A	G	T	A	A	T	A	T	T	A	A	A	T	X	C	G	A	C	T	T	A	C	T	A	G	A	G	T	C	A	T	A	T	A
19xxPAxxxx0180PfB1280	Clinical	unknown	AF (1)	AS-OC (0)	SA (0)	0	5	Yes	C-C	T	T	C	X	A	C	A	G	T	A	A	T	A	T	T	A	A	A	T	X	C	G	A	C	T	T	A	C	T	A	G	A	G	T	C	A	T	A	T	G
19xxPAxxxx0215PfB1280	Clinical	unknown	AF (1)	AS-OC (0)	SA (0)	0	5	Yes	C-C	T	T	C	X	T	C	G	G	T	T	A	T	A	T	A	A	A	A	T	X	T	G	A	C	T	T	A	C	T	A	G	A	G	T	C	A	T	A	T	A
19xxWAxxxx0156PfB1280	Clinical	unknown	AF (1)	AS-OC (0)	SA (0)	0	5	Yes	C-C	T	T	C	X	T	C	G	G	T	A	A	T	A	T	T	A	A	A	T	X	C	G	A	C	T	T	A	C	T	A	G	A	G	T	C	A	T	A	T	G
20xxMNxxx0018PfB1290	Clinical	unknown	AF (1)	AS-OC (0)	SA (0)	0	5	Yes	C-C	T	T	C	X	T	C	G	G	T	T	A	T	A	T	T	A	C	A	T	X	C	G	A	C	T	T	A	C	T	T	G	A	G	T	C	A	T	A	T	A
20xxTXxxx0014PfB1290	Clinical	unknown	AF (1)	AS-OC (0)	SA (0)	0	5	Yes	C-C	T	T	C	X	T	C	G	G	T	A	A	T	A	T	T	A	A	A	T	X	C	G	A	C	T	T	A	C	T	A	G	A	G	T	C	A	T	A	T	G
20xxTXxxx0020PfB1290	Clinical	unknown	AF (1)	AS-OC (0)	SA (0)	0	5	Yes	C-C	T	T	C	X	T	C	G	G	T	A	A	T	A	T	T	A	A	A	T	X	C	G	A	C	T	T	A	C	T	A	G	A	G	T	C	A	T	A	T	G
20xxTXxxx0021PfB1290	Clinical	unknown	AF (1)	AS-OC (0)	SA (0)	0	5	Yes	C-C	T	T	C	X	T	C	G	G	T	A	A	T	A	T	T	A	A	A	T	X	C	G	A	C	T	T	A	C	T	A	G	A	G	T	C	A	T	A	T	G
23xxxxxxx0Dd2PfD0061	LabSequencedReference	Dd2 Southeast Asia	AS-OC (1)	SA (0)	AF (0)	1	5	Yes	T-C	T	T	C	X	T	C	G	G	T	A	A	T	A	T	A	A	A	A	T	A	T	G	A	C	T	T	A	C	T	A	G	A	G	T	C	A	T	A	T	G
18LRPA00x0073PfB1190	Clinical	Liberia	AF (1)	AS-OC (0)	SA (0)	1	5	Yes	C-C	T	T	C	X	T	C	A	G	T	A	A	T	A	T	T	A	C	A	T	A	C	G	A	C	T	T	A	C	T	A	G	A	G	T	C	A	T	A	T	G
19LRMOxxxx0143PfB1280	Clinical	Liberia	AF (1)	AS-OC (0)	SA (0)	3	5	Yes	C-C	T	T	C	X	N	C	A	G	T	A	A	T	A	T	T	A	A	A	T	X	C	G	A	C	T	T	A	C	T	A	G	A	G	T	C	A	T	A	T	G
20xxMNxxx0017PfB1290	Clinical	unknown	AF (1)	AS-OC (0)	SA (0)	3	5	Yes	C-C	T	T	C	X	T	C	G	G	T	A	A	T	A	T	T	A	A	A	T	X	C	G	A	C	T	T	A	C	T	A	G	A	G	T	C	A	T	A	T	N
21LRWI00x0017PfB1290	Clinical	Liberia	AF (1)	AS-OC (0)	SA (0)	5	5	Yes	C-C	T	T	C	X	T	C	N	G	T	A	A	T	A	T	T	A	A	A	T	X	C	G	A	C	T	T	A	C	T	N	G	A	G	T	C	A	T	A	T	N
21NGAZ00x0126PfB1291	Clinical	Nigeria	AF (1)	AS-OC (0)	SA (0)	6	5	Yes	C-C	T	T	C	X	T	C	G	G	T	A	A	T	A	T	T	A	N	A	T	X	C	G	A	C	T	T	A	C	T	N	G	A	G	T	C	A	T	A	T	N
21NGAZ00x0127PfB1291	Clinical	Nigeria	AF (1)	AS-OC (0)	SA (0)	6	5	Yes	C-C	T	T	C	X	T	C	G	G	T	A	A	T	A	T	T	A	N	A	T	X	C	G	A	C	T	T	A	C	T	N	G	A	G	T	C	A	T	A	T	N
21xxMNxxx0035PfB1290	Clinical	unknown	AF (1)	AS-OC (0)	SA (0)	6	5	Yes	C-C	T	T	C	X	T	C	G	G	T	N	A	T	A	T	A	A	A	A	T	X	N	G	A	C	T	T	A	C	T	N	G	A	G	T	C	A	T	A	T	A
19GHPAxxM0185PfB1280	Clinical	Ghana	AF (1)	AS-OC (0)	SA (0)	7	5	Yes	C-C	T	T	C	X	T	C	N	G	T	A	A	T	A	T	T	A	N	A	T	X	C	G	A	C	T	T	A	C	T	N	G	A	G	T	C	A	T	A	T	N
19LRRIxxxx0201PfB1280	Clinical	Liberia	AF (1)	AS-OC (0)	SA (0)	7	5	Yes	C-C	T	T	C	X	T	C	N	G	T	A	A	T	A	T	T	A	N	A	T	X	C	G	A	C	T	T	A	C	T	N	G	A	G	T	C	A	T	A	T	N
21xxNMxxx0048PfB1290	Clinical	unknown	AF (1)	AS-OC (0)	SA (0)	11	5	Yes	C-C	T	T	C	X	T	C	G	G	T	A	A	T	A	T	T	A	N	A	T	X	C	G	A	C	T	T	A	C	T	N	G	A	G	T	C	A	T	A	T	G
18NGRI00x0033PfB1190	Clinical	Nigeria	AF (1)	AS-OC (0)	SA (0)	12	5	Yes	C-C	T	T	C	X	T	C	N	G	T	A	A	T	A	T	N	A	N	A	T	A	C	G	A	C	T	T	A	C	T	N	G	A	G	T	C	A	T	A	T	G
19LRPAxxM0140PfB1280	Clinical	Liberia	AF (1)	AS-OC (0)	SA (0)	0	6	Yes	C-C	T	T	C	X	T	C	G	G	T	A	A	T	A	T	T	A	A	A	T	X	C	G	A	C	T	T	A	C	T	A	G	A	G	T	C	A	T	A	T	G
19SLKSxxM0226PfB1280	Clinical	Sierra Leone	AF (1)	AS-OC (0)	SA (0)	0	6	Yes	C-C	T	T	C	X	T	C	G	G	T	A	A	T	A	T	T	A	C	A	T	X	C	G	A	C	T	T	A	C	T	A	G	A	G	T	C	A	T	X	T	G
19xxPAxxM0175PfB1280	Clinical	unknown	AF (1)	AS-OC (0)	SA (0)	6	6	Yes	C-C	T	T	C	X	T	C	G	G	T	A	A	T	A	T	A	A	N	A	T	X	C	G	A	C	T	T	A	C	T	T	G	A	G	T	C	A	T	A	T	N
23xxxxxxx03D7PfD0061	LabSequencedReference	3D7 West Africa	AF (1)	AS-OC (0)	SA (0)	1	7	Yes	C-C	T	T	C	X	T	C	G	G	T	A	A	T	A	T	T	A	A	A	T	A	C	G	A	C	T	T	A	C	T	A	X	A	G	T	C	A	G	A	T	G
19GHTXxxxx0202PfB1280	Clinical	Ghana	AF (1)	AS-OC (0)	SA (0)	1	8	Yes	C-C	T	T	C	X	T	C	A	G	T	A	X	T	A	T	T	A	A	A	T	X	C	G	A	C	T	T	A	C	T	A	G	A	G	T	C	X	T	A	T	G
xxDd2x-23-1Pfx	LabSequencedReference	Dd2 Southeast Asia	AS-OC (1)	SA (0)	AF (0)	0	9	Yes	T-C	T	T	C	X	T	C	G	G	T	A	X	T	A	T	A	X	A	A	T	A	T	G	A	C	T	T	A	C	T	A	G	A	G	T	C	A	T	X	T	G
19xxLAxxxx0190PfB1280	Clinical	unknown	AF (1)	AS-OC (0)	SA (0)	0	10	Yes	C-C	T	T	C	X	T	C	G	X	T	A	X	T	A	T	T	A	C	A	T	X	C	G	A	C	T	T	A	C	T	T	G	A	G	T	C	X	T	A	T	G
19NEPAxxxx0170PfB1280	Clinical	unknown	AF (1)	AS-OC (0)	SA (0)	0	11	Yes	C-C	T	T	C	X	T	C	G	G	T	A	A	T	A	T	T	A	C	A	T	X	C	G	A	C	T	T	A	C	T	T	G	A	G	T	C	A	X	X	T	G
19SLPAxxxx0146PfB1280	Clinical	Sierra Leone	AF (1)	AS-OC (0)	SA (0)	0	16	Yes	C-C	T	T	C	X	T	C	G	X	T	A	X	T	A	T	T	A	A	A	T	X	C	G	A	C	T	T	A	C	T	A	G	A	G	T	C	X	T	A	T	G
19GHOHxxM0228PfB1280	Clinical	Ghana	AF (1)	AS-OC (0)	SA (0)	0	19	Yes	C-C	T	T	C	X	T	C	G	G	T	A	A	T	A	T	T	A	A	A	T	X	C	G	A	C	T	T	A	C	T	A	G	A	X	T	C	A	T	A	T	X
19xxPAxxx0085PfB1230	Clinical	unknown	AF (1)	AS-OC (0)	SA (0)	3	24	Yes	C-C	T	T	C	X	T	C	A	G	T	A	A	X	A	T	T	X	A	A	T	A	C	G	A	C	T	T	A	C	T	A	G	A	X	T	C	A	N	A	T	X
21xxxxxxx0005PfB1290	Clinical	unknown	AF (1)	AS-OC (0)	SA (0)	0	56	No	C-C	T	X	C	X	T	C	X	X	T	X	X	X	X	T	T	X	X	A	T	X	X	X	A	C	T	X	X	C	X	X	G	X	G	T	C	X	T	A	X	G
23USxxxxx00D6PfD1510	LabSequencedReference	D6 Sierra Leone	AF (1)	AS-OC (0)	SA (0)	0	61	No	C-C	T	X	C	X	T	C	X	G	T	X	A	X	X	T	T	X	X	A	T	X	X	X	A	C	T	X	X	C	X	X	G	X	X	T	C	A	T	A	X	X
19LRPAxxM0076PfB1230	Clinical	Liberia/Sierra Leone	AF (1)	AS-OC (0)	SA (0)	1	62	No	C-C	T	X	C	X	T	C	X	G	T	X	A	X	X	T	T	X	X	A	T	X	X	X	A	C	T	X	X	C	X	X	G	X	X	T	C	A	T	A	X	X
19CGTXxxx0132PfB1230	Clinical	Congo	AF (1)	AS-OC (0)	SA (0)	2	62	No	C-C	T	X	C	X	T	C	X	G	T	X	A	X	X	T	T	X	X	A	T	X	X	X	A	C	T	X	X	C	X	X	G	X	X	T	C	A	T	A	X	X
19TZTXxxx0134PfB1230	Clinical	Tanzania	AF (1)	AS-OC (0)	SA (0)	3	62	No	C-C	T	X	C	X	T	C	X	G	T	X	A	X	X	T	T	X	X	A	T	X	X	X	A	C	T	X	X	C	X	X	G	X	X	T	C	A	T	A	X	X
19TZCOxxx0102PfB1230	Clinical	Tanzania	AF (1)	AS-OC (0)	SA (0)	4	62	No	C-C	T	X	C	X	T	C	X	G	T	X	A	X	X	T	T	X	X	A	T	X	X	X	A	C	T	X	X	C	X	X	G	X	X	T	C	A	T	A	X	X
19xxWAxxxx0195PfB1280	Clinical	unknown	AS-OC (1)	SA (0)	AF (0)	0	63	No	T-C	T	X	C	X	T	C	X	G	T	X	A	X	X	T	T	X	X	A	T	X	X	X	A	C	T	X	X	C	X	X	G	X	X	T	C	A	T	A	X	X
18TZMOxxx0150PfB1230	Clinical	Tanzania	AF (1)	AS-OC (0)	SA (0)	1	72	No	X-X	X	T	X	X	X	X	G	X	X	A	X	T	A	X	X	A	C	X	X	A	C	G	X	X	X	T	A	X	T	A	X	A	G	X	X	X	X	X	T	G
18NAWYxxx0143PfB1230	Clinical	unknown	SA (0.73552)	AF (0.26342)	AS-OC (0.00106)	1	72	No	X-X	X	T	X	X	X	X	G	X	X	A	X	T	A	X	X	A	A	X	X	A	C	G	X	X	X	T	A	X	T	T	X	A	G	X	X	X	X	X	T	A
18xxTX00x0046PfB1190	Clinical	unknown	AF (0.99995)	AS-OC (3e-05)	SA (2e-05)	4	72	No	X-X	X	T	X	X	X	X	N	X	X	A	X	T	A	X	X	A	A	X	X	A	C	G	X	X	X	T	A	X	T	N	X	A	G	X	X	X	X	X	T	G
18SLNJ00Q0002PfB1190	Clinical	Sierra Leone	SA (0.61444)	AF (0.3855)	AS-OC (6e-05)	7	72	No	X-X	X	T	X	X	X	X	G	X	X	A	X	T	A	X	X	A	A	X	X	A	C	G	X	X	X	T	A	X	T	N	X	A	G	X	X	X	X	X	T	N
18xxTX00x0047PfB1190	Clinical	unknown	AF (0.66982)	AS-OC (0.33018)	SA (0)	8	72	No	X-X	X	T	X	X	X	X	N	X	X	N	X	T	A	X	X	A	C	X	X	A	C	G	X	X	X	T	A	X	T	N	X	A	G	X	X	X	X	X	T	N
[truncated: 90 more columns]

## Sheet: 7 - DrugResistantMutationFreq
Percent of specimens with minor/major/wildtype allele at drug-resistance SNPs.
Snps	Minor	Major	Wildtype	Total	Min+Maj	Min+Maj %
DHFR:C59R:N=374.0	16 (4%)	344 (92%)	14 (4%)	374	360	0.962567
DHFR:N51I:N=375.0	14 (4%)	343 (91%)	18 (5%)	375	357	0.952
DHFR:S108N:N=371.0	3 (1%)	363 (98%)	5 (1%)	371	366	0.986523
DHPS:A437G:N=377.0	27 (7%)	321 (85%)	29 (8%)	377	348	0.923077
DHPS:A581G:N=375.0	25 (7%)	33 (9%)	317 (85%)	375	58	0.154667
DHPS:A613S:N=377.0	39 (10%)	45 (12%)	293 (78%)	377	84	0.222812
DHPS:A613T:N=377.0	1 (0%)	0 (0%)	376 (100%)	377	1	0.00265252
DHPS:I431V:N=377.0	21 (6%)	36 (10%)	320 (85%)	377	57	0.151194
DHPS:K540E:N=377.0	21 (6%)	70 (19%)	286 (76%)	377	91	0.241379
DHPS:S436A:N=377.0	66 (18%)	104 (28%)	207 (55%)	377	170	0.450928
DHPS:S436H:N=377.0	2 (1%)	2 (1%)	373 (99%)	377	4	0.0106101
K13:A481V:N=378.0	0 (0%)	0 (0%)	378 (100%)	378	0	0
K13:A578S:N=378.0	1 (0%)	0 (0%)	377 (100%)	378	1	0.0026455
K13:A675V:N=378.0	1 (0%)	0 (0%)	377 (100%)	378	1	0.0026455
K13:C469Y:N=378.0	0 (0%)	0 (0%)	378 (100%)	378	0	0
K13:C580Y:N=378.0	0 (0%)	0 (0%)	378 (100%)	378	0	0
K13:D584V:N=378.0	0 (0%)	0 (0%)	378 (100%)	378	0	0
K13:F446I:N=379.0	0 (0%)	0 (0%)	379 (100%)	379	0	0
K13:G449A:N=379.0	0 (0%)	0 (0%)	379 (100%)	379	0	0
K13:G538V:N=378.0	0 (0%)	0 (0%)	378 (100%)	378	0	0
K13:I543T:N=378.0	0 (0%)	0 (0%)	378 (100%)	378	0	0
K13:M476I:N=378.0	0 (0%)	0 (0%)	378 (100%)	378	0	0
K13:N458Y:N=378.0	0 (0%)	0 (0%)	378 (100%)	378	0	0
K13:N537I:N=378.0	0 (0%)	0 (0%)	378 (100%)	378	0	0
K13:P441L:N=379.0	0 (0%)	0 (0%)	379 (100%)	379	0	0
K13:P553L:N=379.0	0 (0%)	0 (0%)	379 (100%)	379	0	0
K13:P574L:N=379.0	0 (0%)	0 (0%)	379 (100%)	379	0	0
K13:R539T:N=378.0	0 (0%)	0 (0%)	378 (100%)	378	0	0
K13:R561H:N=379.0	0 (0%)	0 (0%)	379 (100%)	379	0	0
K13:R622I:N=378.0	1 (0%)	0 (0%)	377 (100%)	378	1	0.0026455
K13:V568G:N=379.0	0 (0%)	0 (0%)	379 (100%)	379	0	0
K13:Y493H:N=378.0	0 (0%)	0 (0%)	378 (100%)	378	0	0
PfCRT:A220S:N=353.0	23 (7%)	111 (31%)	219 (62%)	353	134	0.379603
PfCRT:C350R:N=355.0	0 (0%)	0 (0%)	355 (100%)	355	0	0
PfCRT:C72S:N=357.0	0 (0%)	2 (01%)	355 (99%)	357	2	0.00560224
PfCRT:I356T:N=354.0	27 (8%)	70 (20%)	257 (73%)	354	97	0.274011
PfCRT:K76T:N=357.0	26 (7%)	112 (31%)	219 (61%)	357	138	0.386555
PfCRT:M74I:N=357.0	50 (14%)	91 (25%)	216 (61%)	357	141	0.394958
PfCRT:N326S:N=317.0	3 (1%)	6 (2%)	308 (97%)	317	9	0.0283912
PfCRT:N75E:N=357.0	57 (16%)	79 (22%)	221 (62%)	357	136	0.380952
PfCRT:Q271E:N=353.0	24 (7%)	112 (32%)	217 (61%)	353	136	0.385269
PfCRT:R371I:N=281.0	28 (10%)	82 (29%)	171 (61%)	281	110	0.391459
PfCRT:V73V:N=357.0	0 (0%)	0 (00%)	357 (100%)	357	0	0
PfMDR1 :D1246Y:N=341.0	22 (6%)	10 (03%)	309 (91%)	341	32	0.0938416
PfMDR1 :N1042D:N=340.0	0 (0%)	0 (0%)	340 (100%)	340	0	0
PfMDR1 :N86Y:N=340.0	26 (8%)	23 (7%)	291 (86%)	340	49	0.144118
PfMDR1 :S1034C:N=340.0	0 (0%)	0 (0%)	340 (100%)	340	0	0
PfMDR1 :Y184F:N=340.0	60 (18%)	186 (55%)	94 (28%)	340	246	0.723529
PfCYTB :I258M:N=380.0	0 (0%)	0 (0%)	380 (100%)	380	0	0
PfCYTB :Y268S:N=380.0	0 (0%)	0 (0%)	380 (100%)	380	0	0

## Sheet: 8 - DrugResitantHaps
Number of specimens with each haplotype for each drug resistant genes, split out by geographic prediction. This includes only the samples that passed the geographic prediction inclusion criteria
		Geographic Prediction with Class. Panel 1
Pfdhps	Haplotype	Africa	Asia / Oceania	Central / South America
	ISGKAA	109	1	0
	ISGEAA	55	0	0
	IAGKAA	28	0	0
	VAGKGS	27	0	0
	IAGKAS	15	0	0
	IAAKAA	14	0	0
	ISAKAA	9	0	2	wildtype
	VAGKAA	5	0	0
	ISGEGA	4	0	0
	IHAKAA	1	0	0
	IHGEAA	1	0	0
	ISAKAS	1	0	0
	One or More Mixed Alleles	96	1	0
Pfdhfr	Haplotype	Africa	Asia / Oceania	Central / South America
	IRN	314	1	0
	NRN	9	1	0
	ICN	6	0	0
	NCS	3	0	1	wildtype
	NCN	0	0	1
	One or More Mixed Alleles	33	0	0
Pfmdr1	Haplotype	Africa	Asia / Oceania	Central / South America
	NFSND	156	0	2
	NYSND	71	0	0	wildtype
	YFSND	7	0	0
	YFSNY	2	0	0
	YYSND	1	0	0
	YYSNY	6	0	0
	NYSNY	1	0	0
	One or More Mixed Alleles	121	2	0
Pfcrt	Haplotype	Africa	Asia / Oceania	Central / South America
	CVMNK	208	0	2	wildtype
	CVIET	76	0	0
	SVMNT	0	1	0
	One or More Mixed Alleles	81	1	0
Pfk13	Haplotype	Africa	Asia / Oceania	Central / South America
	YRIC	363	2	2	wildtype
	One or More Mixed Alleles	2	0	0
Pfcytb	Haplotype	Africa	Asia / Oceania	Central / South America
	IY	96	2	0	wildtype
	One or More Mixed Alleles	269	0	2
